# Supplementary material for: N-(4-Methyl­phenyl­sulfon­yl)succinamic acid
Source: Acta Crystallogr Sect E Struct Rep Online. 2012 May 26;68(Pt 6):o1885. doi: 10.1107/S1600536812023276 (PMC3379445; doi:10.1107/S1600536812023276)
Supplement: Supplementary file 2 [file e-68-o1885-Isup2.hkl]

# 
# h,k,l, Fc-squared, Fo-squared, sigma(Fo-squared) and status flag 
# 
data_I
_shelx_title ' PSS5 P21/C' 
_shelx_refln_list_code          4 
_shelx_F_calc_maximum      212.69 
_exptl_crystal_F_000       568.00 
_reflns_d_resolution_high  0.8001 
 
loop_ 
 _symmetry_equiv_pos_as_xyz 
 'x, y, z' 
 '-x, y+1/2, -z+1/2' 
 '-x, -y, -z' 
 'x, -y-1/2, z-1/2' 
 
_cell_length_a    10.2496 
_cell_length_b    17.0410 
_cell_length_c     7.4721 
_cell_angle_alpha  90.000 
_cell_angle_beta  101.909 
_cell_angle_gamma  90.000 
 
_shelx_F_squared_multiplier     1.000 
 
loop_ 
 _refln_index_h 
 _refln_index_k 
 _refln_index_l 
 _refln_F_squared_calc 
 _refln_F_squared_meas 
 _refln_F_squared_sigma 
 _refln_observed_status 
   2   0   0      961.74     1027.35     17.79 o 
   3   0   0     7070.04     6973.72     33.03 o 
   4   0   0    26369.66    25570.30     71.17 o 
   5   0   0       24.37       35.70      1.89 o 
   6   0   0      581.94      564.83      7.89 o 
   7   0   0      210.52      219.44      4.22 o 
   8   0   0      361.59      396.38      5.52 o 
   9   0   0       63.68       56.35      3.45 o 
  10   0   0       37.34       51.15      3.57 o 
  11   0   0       28.77       24.32      3.27 o 
  12   0   0       10.60       24.68      3.43 o 
   2   1   0    10728.05    10414.01    110.23 o 
   3   1   0     4699.32     4806.12     23.76 o 
   4   1   0      257.10      361.95     15.50 o 
   5   1   0     4603.18     4700.85     15.74 o 
   6   1   0      447.53      467.66      5.85 o 
   7   1   0       40.84       49.46      2.31 o 
   8   1   0      128.40      134.25      4.75 o 
   9   1   0        9.69        3.07      1.95 o 
  10   1   0        7.03        7.16      1.96 o 
  11   1   0       21.68       18.84      2.30 o 
  12   1   0        2.57        7.03      3.20 o 
   1   2   0      529.07      478.78      2.20 o 
   2   2   0      639.22      524.21    122.73 o 
   3   2   0      298.72      271.51      6.69 o 
   4   2   0      646.08      706.98      4.43 o 
   5   2   0       63.13       61.11      3.43 o 
   6   2   0      384.40      404.43      5.46 o 
   7   2   0        5.31        2.28      1.26 o 
   8   2   0       16.03       14.45      1.53 o 
   9   2   0        4.14        0.33      1.44 o 
  10   2   0        0.14        1.33      1.93 o 
  11   2   0       20.64       10.67      3.28 o 
  12   2   0       16.03       15.48      2.90 o 
   1   3   0      761.83      826.85      2.94 o 
   2   3   0     2000.33     1934.89     20.52 o 
   3   3   0      173.85      183.68      5.70 o 
   4   3   0       43.53       49.16      0.94 o 
   5   3   0        1.75        0.93      0.81 o 
   6   3   0      175.74      186.51      6.01 o 
   7   3   0       60.98       59.97      1.62 o 
   8   3   0        1.43        2.40      1.48 o 
   9   3   0       11.83       11.87      1.48 o 
  10   3   0       16.51       15.17      3.24 o 
  11   3   0        2.09        2.53      3.17 o 
  12   3   0        1.73        3.35      3.53 o 
   0   4   0      493.47      599.99      3.64 o 
   1   4   0      115.23      100.71      1.21 o 
   2   4   0      270.88      316.52      1.94 o 
   3   4   0      173.67      134.51      3.49 o 
   4   4   0      148.04      155.16      1.29 o 
   5   4   0        2.97        4.97      0.85 o 
   6   4   0       88.03       91.22      4.44 o 
   7   4   0      181.28      179.37      4.57 o 
   8   4   0       14.60       13.26      1.45 o 
   9   4   0       48.02       41.03      3.55 o 
  10   4   0       55.63       50.04      3.82 o 
  11   4   0        6.75       13.02      3.69 o 
  12   4   0        0.49       -2.70      3.72 o 
   1   5   0      125.71      119.20      1.15 o 
   2   5   0      425.80      429.74      3.41 o 
   3   5   0      257.20      326.25      2.84 o 
   4   5   0      386.23      384.52      5.25 o 
   5   5   0      427.40      420.39      5.31 o 
   6   5   0      197.67      186.78      7.79 o 
   7   5   0      963.24      948.32     17.53 o 
   8   5   0      122.27      137.54      2.62 o 
   9   5   0       28.54       37.37      3.47 o 
  10   5   0       14.67       17.04      3.43 o 
  11   5   0       83.77       90.90      4.59 o 
  12   5   0        3.32        0.80      3.88 o 
   0   6   0      189.31      138.12      3.59 o 
   1   6   0     1977.27     1866.71     12.13 o 
   2   6   0     5931.63     6117.34     12.39 o 
   3   6   0      805.90      762.58     20.89 o 
   4   6   0      133.70      139.37      1.52 o 
   5   6   0      307.96      309.01     12.15 o 
   6   6   0     1679.80     1749.00     10.13 o 
   7   6   0      213.69      233.44      4.91 o 
   8   6   0      507.04      493.07      6.87 o 
   9   6   0      243.33      252.17      5.53 o 
  10   6   0       57.77       64.13      4.11 o 
  11   6   0        2.22        3.79      3.55 o 
  12   6   0      147.36      144.38      5.63 o 
   1   7   0        1.26        1.68      0.74 o 
   2   7   0       16.00       13.92      1.80 o 
   3   7   0      257.72      296.03      2.45 o 
   4   7   0      176.03      159.10      5.44 o 
   5   7   0      182.14      195.75      3.81 o 
   6   7   0        4.60        7.88      2.60 o 
   7   7   0     1462.94     1448.41     10.37 o 
   8   7   0       11.91       15.06      3.18 o 
   9   7   0       45.49       51.87      3.77 o 
  10   7   0      116.66      118.28      4.81 o 
  11   7   0       95.78       85.62      4.71 o 
   0   8   0       29.14       38.05      1.06 o 
   1   8   0      140.30      166.69      3.58 o 
   2   8   0      445.31      489.14      2.60 o 
   3   8   0     1374.80     1572.50      8.19 o 
   4   8   0      197.77      219.64      2.45 o 
   5   8   0      409.54      392.89      5.07 o 
   6   8   0       89.32       69.56      3.36 o 
   7   8   0      213.44      213.21      4.90 o 
   8   8   0      162.50      180.93      4.79 o 
   9   8   0       56.28       58.23      4.00 o 
  10   8   0      117.41      113.99      4.88 o 
  11   8   0        2.95       -0.17      3.67 o 
   1   9   0      622.60      681.13      2.92 o 
   2   9   0        8.55       11.35      1.08 o 
   3   9   0      502.20      548.33      3.52 o 
   4   9   0       16.35       13.19      1.50 o 
   5   9   0       18.45       21.62      2.57 o 
   6   9   0      135.62      128.05      3.97 o 
   7   9   0      576.71      576.61      7.11 o 
   8   9   0       12.99       12.17      3.13 o 
   9   9   0        3.21        1.92      3.28 o 
  10   9   0        2.99        0.29      3.62 o 
  11   9   0       34.19       36.45      4.32 o 
   0  10   0      998.59      977.95     17.60 o 
   1  10   0       68.68       68.17      1.34 o 
   2  10   0      199.33      221.74      6.23 o 
   3  10   0        0.04        3.42      1.19 o 
   4  10   0      844.58      905.85      4.88 o 
   5  10   0       58.92       60.66      3.01 o 
   6  10   0        0.01        1.77      2.79 o 
   7  10   0      117.54      114.87      4.27 o 
   8  10   0      232.87      235.55      5.43 o 
   9  10   0        0.76       -3.24      3.31 o 
  10  10   0        0.03        0.10      3.22 o 
  11  10   0       32.99       45.43      4.37 o 
   1  11   0      634.25      664.49      3.23 o 
   2  11   0      624.06      639.95      7.85 o 
   3  11   0       62.89       49.19      2.82 o 
   4  11   0       13.53       18.15      1.48 o 
   5  11   0      275.27      277.43      9.50 o 
   6  11   0      126.17      137.96      4.06 o 
   7  11   0       28.59       29.34      3.23 o 
   8  11   0       58.00       66.45      3.84 o 
   9  11   0        6.72        9.08      3.32 o 
  10  11   0        1.00        5.67      3.51 o 
   0  12   0     1462.61     1410.29      9.22 o 
   1  12   0       40.77       46.08      3.10 o 
   2  12   0      346.57      346.50      3.30 o 
   3  12   0      446.76      427.43      3.18 o 
   4  12   0      107.74      101.13      3.94 o 
   5  12   0       26.48       28.09      5.55 o 
   6  12   0      581.26      592.20      7.08 o 
   7  12   0       71.46       85.53      3.90 o 
   8  12   0       35.18       37.71      3.50 o 
   9  12   0      109.23      117.99      4.72 o 
  10  12   0       13.04        5.43      3.46 o 
   1  13   0      174.91      174.20      8.56 o 
   2  13   0       31.58       30.67      2.41 o 
   3  13   0        1.12       -0.06      1.46 o 
   4  13   0      187.14      200.78      3.87 o 
   5  13   0      192.24      190.22      3.54 o 
   6  13   0       39.63       35.20      2.57 o 
   7  13   0       63.95       50.45      3.48 o 
   8  13   0      102.28      101.59      4.41 o 
   9  13   0        4.22       -1.53      3.25 o 
   0  14   0      599.81      570.94      6.82 o 
   1  14   0       80.55       76.55      6.36 o 
   2  14   0       68.25       59.54      6.39 o 
   3  14   0       87.18       86.53      3.22 o 
   4  14   0       41.13       34.69      4.37 o 
   5  14   0       37.14       28.52      2.40 o 
   6  14   0        4.50       13.00      2.41 o 
   7  14   0       10.83       10.76      2.58 o 
   8  14   0        0.19        0.74      2.67 o 
   9  14   0        5.32       12.05      3.53 o 
   1  15   0      169.67      160.12      3.32 o 
   2  15   0        6.63        1.71      2.31 o 
   3  15   0      135.01      125.03      7.60 o 
   4  15   0       92.20       90.11      5.01 o 
   5  15   0      161.84      151.69      6.01 o 
   6  15   0        1.24       -2.41      2.41 o 
   7  15   0       42.35       39.68      5.15 o 
   8  15   0        3.32        5.74      4.40 o 
   0  16   0      644.06      608.63      7.58 o 
   1  16   0       44.23       48.01      2.62 o 
   2  16   0        9.10        5.57      2.47 o 
   3  16   0       18.65       19.95      4.34 o 
   4  16   0      103.89      106.33      5.49 o 
   5  16   0       24.46       17.50      4.73 o 
   6  16   0       19.62       36.13      5.37 o 
   7  16   0        7.83        8.52      2.85 o 
   8  16   0       32.64       24.32      3.22 o 
   1  17   0      160.43      163.96      4.16 o 
   2  17   0        9.95        7.01      6.53 o 
   3  17   0        3.92        1.97      4.26 o 
   4  17   0       31.78       21.00      4.62 o 
   5  17   0       62.22       78.99      5.30 o 
   6  17   0        1.26       -5.03      5.03 o 
   7  17   0       32.44       49.95      5.69 o 
   0  18   0      391.12      368.10      6.70 o 
   1  18   0        1.50       -1.12      3.92 o 
   2  18   0       45.82       47.32      4.06 o 
   3  18   0       21.60       17.32      4.76 o 
   4  18   0      105.60      112.68      5.68 o 
   5  18   0       15.67        5.32      4.73 o 
   6  18   0       87.42       97.60      6.05 o 
   1  19   0       27.04       26.95      6.99 o 
   2  19   0       97.09       94.99      4.62 o 
   3  19   0       10.42        6.50      4.77 o 
   4  19   0       45.55       41.33      5.12 o 
   5  19   0       29.55       47.23      5.94 o 
   0  20   0       11.29       27.72      3.76 o 
   1  20   0       11.34       23.70      3.83 o 
   2  20   0       18.94       40.67      4.01 o 
   3  20   0        4.63       -0.58      3.78 o 
   4  20   0        0.07       -1.11      5.01 o 
   1  21   0        3.61        2.53      3.43 o 
   2  21   0        5.86       -3.68      3.68 o 
 -12   1   1       30.22       25.75      2.82 o 
 -11   1   1        0.13        0.64      2.27 o 
 -10   1   1        7.12        1.02      2.46 o 
  -9   1   1        0.25       -0.89      1.84 o 
  -8   1   1      368.66      366.29      3.75 o 
  -7   1   1      199.08      193.70      5.75 o 
  -6   1   1       38.43       53.30      1.41 o 
  -5   1   1      226.02      251.80     14.56 o 
  -4   1   1      702.55      677.35      6.34 o 
  -3   1   1     3716.23     3612.70     12.24 o 
  -2   1   1      141.24      117.39      1.52 o 
  -1   1   1      830.31      891.56      8.09 o 
   0   1   1     1069.87     1134.83      4.38 o 
   1   1   1      747.92      777.26      3.75 o 
   2   1   1        5.86        9.10      0.72 o 
   3   1   1     5482.71     5372.44     35.07 o 
   4   1   1       87.90       79.24      2.23 o 
   5   1   1       18.11       24.93      0.99 o 
   6   1   1       23.51       24.53      1.09 o 
   7   1   1      352.81      357.02      4.49 o 
   8   1   1        0.77        2.23      1.28 o 
   9   1   1       30.09       26.38      1.61 o 
  10   1   1        2.98        4.72      1.64 o 
  11   1   1       43.52       32.35      2.45 o 
  12   1   1        2.89        2.07      3.38 o 
 -12   2   1       32.55       23.49      4.06 o 
 -11   2   1       42.15       41.59      2.73 o 
 -10   2   1       36.05       37.89      4.12 o 
  -9   2   1       75.70       73.34      2.51 o 
  -8   2   1        0.19        0.54      1.84 o 
  -7   2   1      778.20      728.45      9.66 o 
  -6   2   1      268.27      266.37      3.08 o 
  -5   2   1     1029.51     1044.24      9.20 o 
  -4   2   1      547.37      507.21      2.72 o 
  -3   2   1      445.60      434.47      1.85 o 
  -2   2   1      935.04      918.47      3.25 o 
  -1   2   1     2540.72     2532.02      3.59 o 
   0   2   1     2216.78     2284.99      5.63 o 
   1   2   1     1014.41      966.92      2.78 o 
   2   2   1     2097.88     2036.98      4.54 o 
   3   2   1     3757.04     3585.91     21.86 o 
   4   2   1      573.93      628.41     10.96 o 
   5   2   1     1507.95     1538.15     13.36 o 
   6   2   1      840.77      842.58      3.18 o 
   7   2   1      259.18      278.01      5.24 o 
   8   2   1      215.38      206.87      2.48 o 
   9   2   1       54.31       71.53      3.24 o 
  10   2   1       54.96       51.80      5.15 o 
  11   2   1        0.71       -3.16      3.16 o 
  12   2   1       20.35       25.80      3.75 o 
 -12   3   1       46.43       48.08      4.28 o 
 -11   3   1       80.70       69.12      4.38 o 
 -10   3   1        2.18       -0.07      2.08 o 
  -9   3   1       44.16       45.39      2.23 o 
  -8   3   1       66.12       60.83      2.23 o 
  -7   3   1       39.66       35.67      3.54 o 
  -6   3   1       86.21       90.48      2.58 o 
  -5   3   1     1349.08     1360.99      8.54 o 
  -4   3   1      349.54      387.95      9.07 o 
  -3   3   1        6.34       11.09      1.45 o 
  -2   3   1     4415.08     4064.68     36.72 o 
  -1   3   1    17058.36    17167.97    117.22 o 
   0   3   1    18944.73    18014.29     48.70 o 
   1   3   1     4860.31     4786.66     41.84 o 
   2   3   1      975.24      979.79     18.18 o 
   3   3   1      842.60      883.90      3.09 o 
   4   3   1     3229.14     3172.38     22.52 o 
   5   3   1     1400.68     1354.21      4.95 o 
   6   3   1        6.13        6.52      1.32 o 
   7   3   1      148.08      132.17      3.14 o 
   8   3   1      291.02      287.85      2.95 o 
   9   3   1        1.29        3.77      1.83 o 
  10   3   1       73.16       76.75      3.36 o 
  11   3   1       62.39       67.78      4.14 o 
  12   3   1        0.00        0.19      3.51 o 
 -12   4   1       46.30       58.33      4.60 o 
 -11   4   1        0.00       -3.50      3.55 o 
 -10   4   1       54.13       61.45      4.15 o 
  -9   4   1       66.84       53.02      2.31 o 
  -8   4   1       12.69       10.73      1.80 o 
  -7   4   1      194.19      199.85     12.44 o 
  -6   4   1      131.08      123.37      1.55 o 
  -5   4   1      151.94      174.04      2.44 o 
  -4   4   1      721.24      710.25      6.66 o 
  -3   4   1       10.15        4.04      1.60 o 
  -2   4   1      240.00      213.47      2.96 o 
  -1   4   1      108.31       90.11      4.07 o 
   0   4   1     3334.71     3320.10      9.54 o 
   1   4   1     1217.95     1199.09      9.54 o 
   2   4   1      338.10      292.13      4.60 o 
   3   4   1      143.38      124.04      1.56 o 
   4   4   1     1850.82     1849.83      4.96 o 
   5   4   1       56.13       43.49      3.23 o 
   6   4   1      691.86      644.56      3.89 o 
   7   4   1      174.35      163.34      2.55 o 
   8   4   1        4.85        6.06      1.87 o 
   9   4   1       13.59       18.87      2.05 o 
  10   4   1        3.18        2.64      3.15 o 
  11   4   1       87.88       93.85      4.61 o 
 -12   5   1        7.67        8.81      3.95 o 
 -11   5   1       54.42       53.22      4.34 o 
 -10   5   1        0.21       -0.29      3.51 o 
  -9   5   1      153.12      148.29      4.73 o 
  -8   5   1       78.60       77.39      2.38 o 
  -7   5   1      324.18      314.11      8.58 o 
  -6   5   1       67.98       66.47      3.11 o 
  -5   5   1      444.76      461.32      6.26 o 
  -4   5   1      113.95      135.02      1.89 o 
  -3   5   1       10.51       22.03      1.19 o 
  -2   5   1     1193.18     1215.68     11.30 o 
  -1   5   1      135.31      137.47      2.21 o 
   0   5   1      611.65      658.84     10.41 o 
   1   5   1      334.01      316.79      2.55 o 
   2   5   1      575.25      663.46     10.78 o 
   3   5   1      266.73      232.95      5.17 o 
   4   5   1      184.26      173.11      7.98 o 
   5   5   1      477.41      484.80      5.51 o 
   6   5   1      167.96      160.54      4.09 o 
   7   5   1       52.60       56.78      3.41 o 
   8   5   1       22.98       24.49      1.91 o 
   9   5   1       22.25       22.98      2.14 o 
  10   5   1       32.83       30.67      3.57 o 
  11   5   1        0.09        2.87      3.70 o 
 -12   6   1        0.51        0.23      3.96 o 
 -11   6   1       15.64       19.47      3.80 o 
 -10   6   1        0.66       -3.59      3.59 o 
  -9   6   1        0.12       -1.24      3.28 o 
  -8   6   1       30.70       21.62      3.39 o 
  -7   6   1      343.80      320.95      5.35 o 
  -6   6   1        0.38       -0.24      1.42 o 
  -5   6   1       54.60       48.17      2.26 o 
  -4   6   1       39.69       43.06      2.12 o 
  -3   6   1       12.30       13.47      0.88 o 
  -2   6   1       27.19       29.29      1.37 o 
  -1   6   1       28.21       20.68      0.70 o 
   0   6   1     2314.84     2360.64     23.59 o 
   1   6   1       34.37       26.46      1.23 o 
   2   6   1      405.10      433.44      2.84 o 
   3   6   1       17.08       24.17      2.61 o 
   4   6   1      873.61      875.44      4.16 o 
   5   6   1       65.29       69.04      2.82 o 
   6   6   1      250.24      245.61      4.67 o 
   7   6   1      188.09      179.15      4.60 o 
   8   6   1      131.60      126.38      4.26 o 
   9   6   1       23.73       17.78      2.11 o 
  10   6   1        0.00       -2.72      3.31 o 
  11   6   1        1.29        3.51      3.70 o 
 -12   7   1        0.70       -3.02      3.89 o 
 -11   7   1      135.17      157.27      5.50 o 
 -10   7   1        0.21        0.53      3.59 o 
  -9   7   1       20.71       26.77      3.64 o 
  -8   7   1        0.01        1.19      3.17 o 
  -7   7   1      128.09      147.49      4.26 o 
  -6   7   1       98.26      105.29      3.48 o 
  -5   7   1      577.22      572.75      8.92 o 
  -4   7   1      398.71      392.24      8.21 o 
  -3   7   1      324.59      346.00      2.10 o 
  -2   7   1      289.22      262.45      4.71 o 
  -1   7   1      100.67      103.62      3.41 o 
   0   7   1     1538.64     1557.04      3.85 o 
   1   7   1      112.40      112.65      3.95 o 
   2   7   1      233.77      247.34     10.21 o 
   3   7   1       11.66       17.70      1.39 o 
   4   7   1      723.08      724.12      6.02 o 
   5   7   1        3.20        0.02      2.30 o 
   6   7   1       19.06       29.83      3.20 o 
   7   7   1      125.06      119.46      4.21 o 
   8   7   1       25.42       26.75      3.16 o 
   9   7   1        0.43        1.30      3.28 o 
  10   7   1        8.33       10.43      3.56 o 
  11   7   1       44.19       49.94      4.44 o 
 -11   8   1       29.10       39.18      3.98 o 
 -10   8   1       75.64       82.25      4.41 o 
  -9   8   1       62.57       63.13      4.10 o 
  -8   8   1       21.15       24.68      3.48 o 
  -7   8   1      671.30      710.50      7.48 o 
  -6   8   1       46.78       50.41      3.08 o 
  -5   8   1       65.65       63.98      1.83 o 
  -4   8   1       74.48       62.11      3.60 o 
  -3   8   1      370.75      408.34      7.60 o 
  -2   8   1      419.26      403.71      4.08 o 
  -1   8   1     1240.30     1331.21      6.04 o 
   0   8   1        1.83        3.23      0.57 o 
   1   8   1      408.32      477.08      6.74 o 
   2   8   1     3212.01     3327.15     12.54 o 
   3   8   1      173.57      144.68      2.18 o 
   4   8   1      136.57      141.63      2.33 o 
   5   8   1      424.27      444.09      5.43 o 
   6   8   1     1268.85     1255.02      9.35 o 
   7   8   1       56.87       63.64      3.81 o 
   8   8   1       97.57       88.04      4.09 o 
   9   8   1      100.12      107.57      4.60 o 
  10   8   1       34.93       48.16      4.28 o 
  11   8   1       15.47       32.31      4.58 o 
 -10   9   1        7.48        8.00      3.64 o 
  -9   9   1       20.76       25.13      3.59 o 
  -8   9   1      173.33      175.02      5.05 o 
  -7   9   1       93.66       98.51      4.03 o 
  -6   9   1      163.13      171.56      4.24 o 
  -5   9   1       20.21       21.81      2.09 o 
  -4   9   1      294.17      280.30      2.86 o 
  -3   9   1      142.01      188.33      3.98 o 
  -2   9   1      516.96      519.02      6.71 o 
  -1   9   1      395.16      445.70      4.02 o 
   0   9   1        0.28        0.45      0.56 o 
   1   9   1     1619.29     1601.36      5.42 o 
   2   9   1      385.72      497.03      3.45 o 
   3   9   1     1103.00     1095.69      5.20 o 
   4   9   1      336.17      332.47      3.29 o 
   5   9   1      762.23      772.98      7.13 o 
   6   9   1      299.17      297.83      5.32 o 
   7   9   1     1211.32     1204.52     10.07 o 
   8   9   1       92.59      101.81      4.22 o 
   9   9   1        0.24        3.88      3.44 o 
  10   9   1       53.09       59.49      4.53 o 
 -11  10   1       14.23       10.78      3.51 o 
 -10  10   1       19.53       17.93      3.49 o 
  -9  10   1        3.11       11.23      3.33 o 
  -8  10   1       51.43       51.06      3.72 o 
  -7  10   1      183.75      187.84      4.82 o 
  -6  10   1      125.15      126.13      3.13 o 
  -5  10   1        4.40        6.38      5.11 o 
  -4  10   1        1.05        1.05      1.53 o 
  -3  10   1       17.90       14.35      1.27 o 
  -2  10   1      178.97      178.43      3.66 o 
  -1  10   1       14.34       16.21      1.96 o 
   0  10   1        0.21        1.11      1.56 o 
   1  10   1        2.79        2.28      1.13 o 
   2  10   1       28.66       40.70      4.01 o 
   3  10   1      100.87       99.75      9.19 o 
   4  10   1        0.62        0.12      1.66 o 
   5  10   1      256.67      279.97      4.98 o 
   6  10   1      415.16      409.10      6.04 o 
   7  10   1       40.98       45.03      3.62 o 
   8  10   1       13.18       15.90      3.45 o 
   9  10   1      180.20      179.32      5.40 o 
  10  10   1       17.42       15.83      3.95 o 
 -10  11   1        6.06        6.31      3.56 o 
  -9  11   1       97.15       90.66      4.32 o 
  -8  11   1        4.14        8.98      3.04 o 
  -7  11   1       33.43       33.63      4.55 o 
  -6  11   1       52.02       53.16      2.66 o 
  -5  11   1      877.47      793.72      5.49 o 
  -4  11   1        0.69        5.02      1.92 o 
  -3  11   1       45.58       33.09      2.82 o 
  -2  11   1      231.43      235.00      2.75 o 
  -1  11   1      800.98      785.61      5.77 o 
   0  11   1      307.50      280.47      5.75 o 
   1  11   1       50.58       44.88      1.46 o 
   2  11   1        2.53        5.33      1.36 o 
   3  11   1       63.85       75.04      2.14 o 
   4  11   1      102.20      105.04      2.96 o 
   5  11   1       62.25       65.45      3.29 o 
   6  11   1       51.54       49.78      3.48 o 
   7  11   1       50.63       55.30      3.68 o 
   8  11   1        5.52        4.50      3.31 o 
   9  11   1       11.36        7.42      3.21 o 
  10  11   1       24.94       18.22      3.95 o 
 -10  12   1       12.27        7.64      2.85 o 
  -9  12   1       35.00       34.13      2.93 o 
  -8  12   1       24.35       22.97      5.18 o 
  -7  12   1      329.89      324.14     13.53 o 
  -6  12   1       48.65       44.13      2.56 o 
  -5  12   1       21.36       23.94      2.65 o 
  -4  12   1      298.38      289.44      3.60 o 
  -3  12   1      282.74      309.80      3.24 o 
  -2  12   1        0.76        0.17      1.93 o 
  -1  12   1        0.03        4.14      1.95 o 
   0  12   1      512.24      484.81     15.12 o 
   1  12   1        5.34        6.77      1.33 o 
   2  12   1        1.49        1.30      1.46 o 
   3  12   1       47.88       48.63      1.83 o 
   4  12   1      126.18      108.95      2.57 o 
   5  12   1        0.95        3.51      1.85 o 
   6  12   1        0.93       -0.23      2.90 o 
   7  12   1       72.61       69.00      3.96 o 
   8  12   1        1.00       -3.23      3.23 o 
   9  12   1       45.57       50.32      4.17 o 
 -10  13   1       20.77       19.24      4.44 o 
  -9  13   1       10.98       22.53      2.89 o 
  -8  13   1       11.42       10.39      4.20 o 
  -7  13   1       13.97       16.18      2.58 o 
  -6  13   1       16.18       17.71      3.60 o 
  -5  13   1       15.19       19.32      4.86 o 
  -4  13   1       26.02       31.53      2.83 o 
  -3  13   1      240.23      227.89      5.79 o 
  -2  13   1       51.23       44.58      5.08 o 
  -1  13   1      190.54      199.84      3.17 o 
   0  13   1        0.92       -1.14      2.29 o 
   1  13   1      296.09      292.10      3.82 o 
   2  13   1        0.51        2.96      1.87 o 
   3  13   1       90.29       94.83      4.94 o 
   4  13   1       73.48       83.17      3.02 o 
   5  13   1        1.71       -0.18      1.81 o 
   6  13   1       54.64       59.85      3.64 o 
   7  13   1        8.42       14.00      3.24 o 
   8  13   1        1.69        3.70      3.23 o 
   9  13   1        4.73       13.45      3.74 o 
  -9  14   1       33.98       31.83      3.11 o 
  -8  14   1       35.84       36.22      3.35 o 
  -7  14   1       91.11      107.28      3.32 o 
  -6  14   1      151.99      147.53      5.14 o 
  -5  14   1       89.50       94.20      5.19 o 
  -4  14   1      570.53      554.89      7.97 o 
  -3  14   1       83.38       84.05      4.95 o 
  -2  14   1       30.96       28.38      2.80 o 
  -1  14   1      847.26      806.52      7.60 o 
   0  14   1      757.33      730.92     16.98 o 
   1  14   1       62.58       61.81      2.83 o 
   2  14   1       55.32       68.16      8.36 o 
   3  14   1       86.49       84.99      2.84 o 
   4  14   1       49.02       46.30      2.25 o 
   5  14   1       71.19       67.89      2.21 o 
   6  14   1       12.55        9.73      3.04 o 
   7  14   1       17.97       13.53      3.35 o 
   8  14   1       12.13       12.63      3.47 o 
   9  14   1       10.36       12.47      3.71 o 
  -9  15   1       23.04       38.62      3.54 o 
  -8  15   1       87.57       89.42      4.08 o 
  -7  15   1       21.43       16.23      4.79 o 
  -6  15   1      152.90      138.70      5.76 o 
  -5  15   1      340.05      336.13      7.30 o 
  -4  15   1        7.56       15.80      4.64 o 
  -3  15   1        0.38       -4.20      4.20 o 
  -2  15   1      322.74      301.56      6.00 o 
  -1  15   1     1045.34     1000.87      6.38 o 
   0  15   1      196.65      217.06      3.64 o 
   1  15   1       27.85       29.89      2.61 o 
   2  15   1      169.52      167.34      3.41 o 
   3  15   1      206.39      189.85      3.58 o 
   4  15   1      120.20      109.76      5.71 o 
   5  15   1       36.79       35.63      4.58 o 
   6  15   1        0.08        0.29      2.51 o 
   7  15   1       10.12       11.72      3.44 o 
  -8  16   1       10.61        5.68      5.42 o 
  -7  16   1       47.82       55.68      5.21 o 
  -6  16   1       58.42       48.70      5.09 o 
  -5  16   1        0.29       -3.65      4.76 o 
  -4  16   1       46.37       42.39      5.05 o 
  -3  16   1      186.72      172.09      5.88 o 
  -2  16   1       29.17       25.77      3.85 o 
  -1  16   1        0.12        9.87      2.31 o 
   0  16   1      137.66      135.84      3.18 o 
   1  16   1       80.43       73.49      3.01 o 
   2  16   1        0.43        1.56      5.34 o 
   3  16   1       55.95       52.59      2.75 o 
   4  16   1       25.73       25.65      8.95 o 
   5  16   1        6.25        3.84      4.81 o 
   6  16   1        5.44       14.65      7.43 o 
   7  16   1       23.69       28.37      2.87 o 
  -7  17   1       10.04       11.53      5.04 o 
  -6  17   1        2.23       -2.57      4.65 o 
  -5  17   1       95.09       92.25      5.83 o 
  -4  17   1        0.41       -4.16      4.82 o 
  -3  17   1      105.45       84.75      4.71 o 
  -2  17   1        4.12        7.19      3.62 o 
  -1  17   1       49.06       51.53      4.10 o 
   0  17   1      112.69      110.07      6.82 o 
   1  17   1       19.68       16.45      2.63 o 
   2  17   1       10.68       11.63      2.56 o 
   3  17   1       48.06       55.32      3.90 o 
   4  17   1       47.39       34.13      4.90 o 
   5  17   1        1.42       10.35      4.81 o 
   6  17   1        4.26       -2.90      4.67 o 
   7  17   1       36.64       52.85      6.20 o 
  -6  18   1        3.19       12.95      5.15 o 
  -5  18   1      119.57      100.37      6.16 o 
  -4  18   1        1.60       -2.55      4.70 o 
  -3  18   1       11.06       18.51      3.91 o 
  -2  18   1        4.03       -2.17      3.60 o 
  -1  18   1      144.33      115.24      4.77 o 
   0  18   1       16.52        9.30      2.39 o 
   1  18   1       91.28       91.16      6.00 o 
   2  18   1        9.16       11.55      9.44 o 
   3  18   1        0.04       -2.60      2.60 o 
   4  18   1       11.86       13.69      4.70 o 
   5  18   1       51.05       33.43      5.51 o 
   6  18   1        0.00       16.42      5.89 o 
  -5  19   1       29.01       31.27      5.63 o 
  -4  19   1       84.31       70.74      4.64 o 
  -3  19   1       38.29       66.72      4.79 o 
  -2  19   1        4.59       10.53      3.75 o 
  -1  19   1        3.46        0.34      3.63 o 
   0  19   1       20.51       10.33      3.70 o 
   1  19   1        6.91       14.26      6.88 o 
   2  19   1        6.23       11.30      2.60 o 
   3  19   1       72.31       83.66      5.78 o 
   4  19   1        4.56       -5.14      5.14 o 
   5  19   1        0.16       20.05      5.26 o 
  -4  20   1       55.73       54.80      4.77 o 
  -3  20   1       44.17       44.81      4.08 o 
  -2  20   1        0.13       17.80      4.14 o 
  -1  20   1       65.72       95.85      4.70 o 
   0  20   1       53.96       55.02      4.49 o 
   1  20   1       52.82       71.00     11.96 o 
   2  20   1       16.22       10.23      2.62 o 
   3  20   1       11.88       -4.58      5.07 o 
  -1  21   1       33.66       33.08      4.07 o 
   0  21   1        5.28       -3.60      3.60 o 
   1  21   1       31.03        9.73      4.02 o 
 -12   0   2        7.10        8.74      3.57 o 
 -11   0   2      164.43      159.64      4.85 o 
 -10   0   2      149.39      147.88      4.39 o 
  -9   0   2        2.97        4.64      2.71 o 
  -8   0   2      156.06      161.80      4.31 o 
  -7   0   2      496.78      499.53      6.29 o 
  -6   0   2       35.06       38.89      2.82 o 
  -5   0   2     3898.28     3959.80     14.54 o 
  -4   0   2       10.72        5.90      1.97 o 
  -3   0   2      318.00      287.89      5.36 o 
  -2   0   2      172.00      207.07      1.53 o 
  -1   0   2    45235.48    42152.58     85.04 o 
   0   0   2     9833.10     9785.08     57.18 o 
   1   0   2       41.86       54.32      1.75 o 
   2   0   2      194.30      239.49      2.86 o 
   3   0   2     1422.61     1501.16      6.87 o 
   4   0   2      559.02      554.25      6.50 o 
   5   0   2        1.27        2.57      1.29 o 
   6   0   2      138.89      140.27      5.98 o 
   7   0   2        1.02        0.39      1.67 o 
   8   0   2      161.61      144.28      2.82 o 
   9   0   2       10.24        2.25      1.86 o 
  10   0   2       60.08       59.72      7.38 o 
  11   0   2       77.60       84.54      4.33 o 
 -12   1   2       69.17       69.23      3.02 o 
 -11   1   2       30.67       28.56      2.52 o 
 -10   1   2        0.77        1.72      2.05 o 
  -9   1   2      201.02      188.23      3.11 o 
  -8   1   2       87.56       82.88      2.77 o 
  -7   1   2        4.74        2.07      2.41 o 
  -6   1   2     1157.47     1168.22     16.58 o 
  -5   1   2       92.67       88.39      2.14 o 
  -4   1   2      426.90      427.94      3.43 o 
  -3   1   2      565.80      543.28      3.68 o 
  -2   1   2      719.40      765.79     11.48 o 
  -1   1   2     1170.71     1281.60      8.31 o 
   0   1   2     2517.89     2625.89      7.06 o 
   1   1   2      795.76      792.39      3.12 o 
   2   1   2      344.22      358.93      5.17 o 
   3   1   2      276.27      339.41      6.55 o 
   4   1   2     2551.79     2538.23     23.92 o 
   5   1   2       50.17       50.04      1.16 o 
   6   1   2       64.42       54.00      2.37 o 
   7   1   2       63.81       67.04      1.55 o 
   8   1   2       48.77       37.36      1.94 o 
   9   1   2        5.47        7.99      1.35 o 
  10   1   2       75.24       80.81      2.24 o 
  11   1   2        6.25        8.45      3.28 o 
 -12   2   2        3.24        7.19      5.51 o 
 -11   2   2        0.57        1.24      2.24 o 
 -10   2   2        5.84        5.60      2.05 o 
  -9   2   2       12.15       15.16      2.05 o 
  -8   2   2       46.19       45.10      2.28 o 
  -7   2   2       32.32       33.18      2.02 o 
  -6   2   2      191.37      184.58      4.01 o 
  -5   2   2        5.29        6.96      1.57 o 
  -4   2   2     1478.39     1427.84      4.94 o 
  -3   2   2       73.53       83.23      1.69 o 
  -2   2   2       54.66       58.13      1.69 o 
  -1   2   2     4099.06     4103.15      7.39 o 
   0   2   2      464.73      468.25      4.61 o 
   1   2   2       13.44        5.96      0.60 o 
   2   2   2     4155.18     4180.64      9.39 o 
   3   2   2      524.93      559.46      8.16 o 
   4   2   2        5.79        5.07      1.00 o 
   5   2   2       48.05       43.77      2.33 o 
   6   2   2      710.03      686.84      3.14 o 
   7   2   2       26.98       28.70      1.39 o 
   8   2   2       36.89       36.76      1.47 o 
   9   2   2       72.77       70.98      2.04 o 
  10   2   2       29.82       28.53      3.87 o 
  11   2   2       10.60       11.56      6.33 o 
 -12   3   2        1.17       -2.66      3.49 o 
 -11   3   2       57.68       55.32      2.66 o 
 -10   3   2        1.76        4.06      2.14 o 
  -9   3   2       18.96       21.75      2.07 o 
  -8   3   2       29.02       29.94      2.11 o 
  -7   3   2      138.58      131.57      2.70 o 
  -6   3   2      320.77      353.54      4.94 o 
  -5   3   2     1252.93     1251.86      8.32 o 
  -4   3   2      155.93      150.27      3.67 o 
  -3   3   2      336.36      392.98      2.40 o 
  -2   3   2     2108.65     2159.41     10.26 o 
  -1   3   2     7370.49     7532.58     54.97 o 
   0   3   2      206.71      158.91      3.04 o 
   1   3   2     2996.52     3111.47      6.34 o 
   2   3   2      157.26      140.69      5.06 o 
   3   3   2     1683.32     1734.83     12.98 o 
   4   3   2      175.79      189.55      1.89 o 
   5   3   2      224.47      209.31      2.59 o 
   6   3   2        5.50        6.17      1.41 o 
   7   3   2      264.52      254.95      2.28 o 
   8   3   2        0.30        3.08      1.89 o 
   9   3   2       13.66       17.63      2.16 o 
  10   3   2       12.20       17.90      3.78 o 
  11   3   2       19.77       20.55      2.46 o 
 -12   4   2        0.53        3.14      3.73 o 
 -11   4   2      104.13       97.94      4.56 o 
 -10   4   2       11.64       15.29      2.20 o 
  -9   4   2      369.47      353.49      7.61 o 
  -8   4   2       45.45       36.90      2.29 o 
  -7   4   2      210.47      207.24      7.10 o 
  -6   4   2     2149.35     2289.20     45.04 o 
  -5   4   2      296.05      313.32      4.53 o 
  -4   4   2      298.67      293.01      9.73 o 
  -3   4   2     1537.27     1618.90      7.45 o 
  -2   4   2     1744.18     1858.26      9.26 o 
  -1   4   2      938.91     1014.01      7.46 o 
   0   4   2     1062.55     1031.96      3.15 o 
   1   4   2       47.92       47.39      2.16 o 
   2   4   2      184.97      172.27      3.54 o 
   3   4   2        6.21        7.32      2.13 o 
   4   4   2      190.19      187.29      1.84 o 
   5   4   2      246.89      230.42      2.47 o 
   6   4   2       58.02       69.97      3.34 o 
   7   4   2        1.35        9.13      2.86 o 
   8   4   2      164.72      177.04      3.10 o 
   9   4   2       82.46       86.67      3.80 o 
  10   4   2        0.05       -1.03      2.18 o 
  11   4   2        9.20       11.97      5.13 o 
 -12   5   2      154.81      155.22      5.62 o 
 -11   5   2        1.19       -0.24      3.35 o 
 -10   5   2       88.78       83.82      4.12 o 
  -9   5   2      153.21      150.74      4.84 o 
  -8   5   2     1577.98     1441.99     10.10 o 
  -7   5   2      230.51      216.92      3.14 o 
  -6   5   2      406.63      407.88      3.71 o 
  -5   5   2      260.29      229.07      2.80 o 
  -4   5   2     1921.54     2056.41     20.58 o 
  -3   5   2      693.84      599.08      5.17 o 
  -2   5   2       23.85        9.17      1.01 o 
  -1   5   2      264.65      259.03      4.77 o 
   0   5   2       57.18       41.63      1.41 o 
   1   5   2      171.93      142.59      6.82 o 
   2   5   2      677.35      756.89      2.73 o 
   3   5   2     3699.22     3687.67      7.07 o 
   4   5   2      371.09      388.40      3.69 o 
   5   5   2       30.84       31.51      2.64 o 
   6   5   2     1468.01     1390.34      9.56 o 
   7   5   2      878.91      859.66      8.17 o 
   8   5   2       31.76       34.52      3.27 o 
   9   5   2       27.99       31.21      2.35 o 
  10   5   2       96.15      110.58      4.40 o 
  11   5   2       77.39       84.93      4.89 o 
 -12   6   2       53.30       66.56      4.68 o 
 -11   6   2      101.47       92.11      4.59 o 
 -10   6   2      129.88      117.87      4.35 o 
  -9   6   2        0.07        1.78      3.22 o 
  -8   6   2      450.39      468.09      6.47 o 
  -7   6   2      443.76      414.03     14.86 o 
  -6   6   2        4.25        7.60      1.45 o 
  -5   6   2      198.26      206.48      4.23 o 
  -4   6   2       52.12       35.63      2.75 o 
  -3   6   2       85.84       97.84      4.92 o 
  -2   6   2     1571.84     1597.82      4.93 o 
  -1   6   2        1.22        0.18      1.20 o 
   0   6   2      191.65      238.61      2.36 o 
   1   6   2     7210.67     7480.82     35.98 o 
   2   6   2        6.99        1.80      0.82 o 
   3   6   2      284.61      306.37      2.20 o 
   4   6   2      398.87      387.57      4.78 o 
   5   6   2     2097.32     2072.72     11.11 o 
   6   6   2      148.53      153.63      4.30 o 
   7   6   2      331.72      314.32      5.48 o 
   8   6   2      116.77      119.45      4.32 o 
   9   6   2      211.56      219.77      4.94 o 
  10   6   2       33.80       41.30      2.73 o 
  11   6   2      101.18      127.25      5.59 o 
 -12   7   2       37.24       36.76      4.44 o 
 -11   7   2       33.19       34.29      4.26 o 
 -10   7   2       10.80        9.27      3.52 o 
  -9   7   2        1.56        2.34      3.01 o 
  -8   7   2      158.82      162.43      4.72 o 
  -7   7   2       27.41       31.47      3.21 o 
  -6   7   2      177.77      174.87      2.34 o 
  -5   7   2       28.95       32.70      1.53 o 
  -4   7   2      262.51      272.84     10.84 o 
  -3   7   2        1.13        0.72      0.82 o 
  -2   7   2        8.50        8.47      0.96 o 
  -1   7   2        2.03        1.00      0.96 o 
   0   7   2      224.16      223.01      6.06 o 
   1   7   2       59.09       48.41      1.64 o 
   2   7   2      609.84      699.86     10.07 o 
   3   7   2        5.07        3.10      1.50 o 
   4   7   2      286.97      275.67      4.37 o 
   5   7   2       12.90        8.45      2.79 o 
   6   7   2     1489.10     1456.99     10.28 o 
   7   7   2      107.94      103.23      4.04 o 
   8   7   2      108.14      109.54      4.31 o 
   9   7   2      110.99      112.02      4.76 o 
  10   7   2      104.15      107.68      5.05 o 
 -11   8   2        6.34       12.30      3.86 o 
 -10   8   2        3.69       -2.98      3.47 o 
  -9   8   2        1.13        5.06      3.21 o 
  -8   8   2      306.88      302.85      4.07 o 
  -7   8   2      188.16      186.24      3.40 o 
  -6   8   2      213.23      214.94      3.86 o 
  -5   8   2      108.04      117.85      3.83 o 
  -4   8   2       52.31       70.01      2.05 o 
  -3   8   2     1155.61     1313.27      6.89 o 
  -2   8   2       28.32       21.00      1.81 o 
  -1   8   2      340.14      344.09      6.43 o 
   0   8   2      299.88      300.28      2.81 o 
   1   8   2       53.66       47.81      1.65 o 
   2   8   2        2.59       10.25      1.51 o 
   3   8   2      284.95      318.67      3.22 o 
   4   8   2      267.21      266.86      4.55 o 
   5   8   2       10.53        4.38      2.87 o 
   6   8   2       17.59       13.13      3.27 o 
   7   8   2        5.44        8.50      3.05 o 
   8   8   2      120.14      123.06      4.67 o 
   9   8   2       16.10       20.98      3.73 o 
  10   8   2       50.45       44.61      4.52 o 
 -11   9   2        2.72        2.81      2.91 o 
 -10   9   2        0.65        1.08      4.37 o 
  -9   9   2        3.06       -2.51      2.51 o 
  -8   9   2      169.55      160.37      3.40 o 
  -7   9   2      116.03      109.85      7.14 o 
  -6   9   2        1.79        1.51      1.58 o 
  -5   9   2       71.65       81.47      2.46 o 
  -4   9   2      116.86      128.13      2.52 o 
  -3   9   2      107.90      114.60      4.91 o 
  -2   9   2       30.80       23.91      2.37 o 
  -1   9   2      270.79      262.73      6.72 o 
   0   9   2        0.00        0.20      1.37 o 
   1   9   2       86.28      107.88      7.96 o 
   2   9   2       80.70       92.83      2.15 o 
   3   9   2        3.88        7.52      1.71 o 
   4   9   2        7.13        3.54      1.78 o 
   5   9   2       58.64       58.83      3.37 o 
   6   9   2      466.43      427.06      6.40 o 
   7   9   2       36.25       37.89      3.49 o 
   8   9   2        4.88        3.00      3.21 o 
   9   9   2        2.83       -1.92      3.42 o 
  10   9   2        8.24       -3.77      4.12 o 
 -11  10   2        6.29        6.45      3.12 o 
 -10  10   2       34.91       39.54      4.76 o 
  -9  10   2        6.79       10.03      3.26 o 
  -8  10   2      286.92      271.49      4.93 o 
  -7  10   2       52.86       53.95      2.68 o 
  -6  10   2       15.17       16.11      2.29 o 
  -5  10   2       92.71      106.41      2.75 o 
  -4  10   2        0.18       -0.90      1.74 o 
  -3  10   2        2.23        0.97      1.58 o 
  -2  10   2        9.56        6.90      1.08 o 
  -1  10   2      583.61      560.27      4.17 o 
   0  10   2       73.29       70.32      2.86 o 
   1  10   2       27.61       33.15      2.21 o 
   2  10   2      418.99      436.32      3.81 o 
   3  10   2      266.22      268.41      3.32 o 
   4  10   2       60.31       62.77      2.31 o 
   5  10   2       42.50       53.11      3.36 o 
   6  10   2        0.12        5.72      3.01 o 
   7  10   2        0.41       -1.24      3.06 o 
   8  10   2       47.50       52.25      3.99 o 
   9  10   2        9.65       10.88      3.52 o 
  10  10   2       54.71       57.18      4.87 o 
 -10  11   2        6.22        3.19      7.75 o 
  -9  11   2       49.54       53.53      3.15 o 
  -8  11   2        0.14       -1.19      2.66 o 
  -7  11   2       15.85        9.99      5.77 o 
  -6  11   2      165.63      156.20      4.22 o 
  -5  11   2       50.33       53.55      2.44 o 
  -4  11   2      229.72      210.68      8.53 o 
  -3  11   2      103.51      101.65      2.70 o 
  -2  11   2      840.26      827.68     14.83 o 
  -1  11   2       94.56       85.66      2.73 o 
   0  11   2     1005.34     1004.15      6.53 o 
   1  11   2      609.46      603.84      4.33 o 
   2  11   2       57.11       69.55      2.23 o 
   3  11   2       70.19       64.20      2.33 o 
   4  11   2      529.91      526.84     25.02 o 
   5  11   2        7.71        6.42      2.89 o 
   6  11   2      325.01      347.77      6.10 o 
   7  11   2       23.67       29.24      3.61 o 
   8  11   2        1.81        0.87      3.29 o 
   9  11   2       42.18       39.50      3.96 o 
 -10  12   2       21.77       18.13      3.00 o 
  -9  12   2       17.55       16.96      4.28 o 
  -8  12   2       46.75       58.10      3.13 o 
  -7  12   2      277.30      275.67     11.52 o 
  -6  12   2      172.93      150.00      3.90 o 
  -5  12   2      300.83      267.12      4.22 o 
  -4  12   2      114.41      104.93      2.73 o 
  -3  12   2       28.20       29.16      4.16 o 
  -2  12   2      429.19      432.52      6.41 o 
  -1  12   2     1259.02     1257.97      6.30 o 
   0  12   2       52.94       53.53      2.21 o 
   1  12   2      136.84      155.09      2.30 o 
   2  12   2      385.19      388.14      3.88 o 
   3  12   2      183.37      156.36     10.84 o 
   4  12   2       22.48       19.54      2.09 o 
   5  12   2      144.03      154.73      4.42 o 
   6  12   2      110.60      114.67      4.34 o 
   7  12   2       20.08       18.31      3.62 o 
   8  12   2       18.86       19.94      3.73 o 
   9  12   2        0.65        6.79      3.66 o 
 -10  13   2       16.85       24.27      6.34 o 
  -9  13   2       23.83       31.05      4.29 o 
  -8  13   2        5.83        0.04      2.69 o 
  -7  13   2      115.67      106.67      3.37 o 
  -6  13   2      345.40      336.23      4.40 o 
  -5  13   2        2.80        3.84      3.00 o 
  -4  13   2       77.93       87.21      5.00 o 
  -3  13   2      439.89      406.21      6.69 o 
  -2  13   2      308.21      281.16      5.80 o 
  -1  13   2       41.11       38.10      6.18 o 
   0  13   2      153.76      169.93      6.77 o 
   1  13   2      403.37      394.56      3.28 o 
   2  13   2      122.27      108.45      3.22 o 
   3  13   2       98.25      108.90      2.76 o 
   4  13   2      136.40      138.61      4.36 o 
   5  13   2       44.80       41.69      2.37 o 
   6  13   2       37.20       36.96      3.56 o 
   7  13   2      106.31      103.19      4.54 o 
   8  13   2        0.02        0.00      3.66 o 
  -9  14   2       10.24        6.59      3.50 o 
  -8  14   2       28.59       30.06      4.50 o 
  -7  14   2        0.65        3.87      2.41 o 
  -6  14   2       49.89       42.83      5.04 o 
  -5  14   2      312.67      286.37      6.76 o 
  -4  14   2      401.10      372.82      7.00 o 
  -3  14   2       12.78       13.93      3.71 o 
  -2  14   2       29.85       23.16      3.77 o 
  -1  14   2     1437.77     1371.95     11.04 o 
   0  14   2      146.57      135.78      6.56 o 
   1  14   2        2.52       -0.45      4.08 o 
   2  14   2      169.94      179.08      3.45 o 
   3  14   2      252.93      230.99      2.98 o 
   4  14   2       16.87       17.35      2.19 o 
   5  14   2        4.57        3.59      5.21 o 
   6  14   2       14.71       17.66      3.32 o 
   7  14   2       17.26       14.05      3.62 o 
  -9  15   2        0.10        2.16      7.99 o 
  -8  15   2        6.92        3.27      5.03 o 
  -7  15   2        0.06       -4.59      4.59 o 
  -6  15   2       61.99       55.82      4.97 o 
  -5  15   2        0.19       -3.04      4.50 o 
  -4  15   2       42.23       33.00      4.47 o 
  -3  15   2       15.22       19.86      3.96 o 
  -2  15   2      168.48      173.81      5.24 o 
  -1  15   2      102.98      103.41      4.59 o 
   0  15   2      300.37      293.67      4.16 o 
   1  15   2        3.27        1.44      3.61 o 
   2  15   2       94.62      107.76      4.22 o 
   3  15   2      105.36      100.97     14.53 o 
   4  15   2      182.43      156.93      3.76 o 
   5  15   2       25.74       30.99      5.31 o 
   6  15   2        6.95        4.14      3.19 o 
   7  15   2        3.01        8.06      3.31 o 
  -8  16   2       30.09       38.68      5.33 o 
  -7  16   2       14.30       20.32      5.39 o 
  -6  16   2       13.75       11.93      4.66 o 
  -5  16   2        0.25       -4.96      4.96 o 
  -4  16   2      172.13      178.40      5.51 o 
  -3  16   2        0.00       -0.18      3.83 o 
  -2  16   2       41.38       41.23      4.04 o 
  -1  16   2       27.81       40.76      4.04 o 
   0  16   2      307.97      279.29      6.12 o 
   1  16   2       98.33       95.16      3.17 o 
   2  16   2       94.81       98.80      7.04 o 
   3  16   2        4.76        5.69      2.57 o 
   4  16   2        1.06        1.38      7.97 o 
   5  16   2       93.75      102.97      7.27 o 
   6  16   2       30.34       30.62      3.66 o 
   7  16   2        0.66       -3.68      3.68 o 
  -7  17   2       17.03       20.99      5.73 o 
  -6  17   2       80.40       85.63      6.19 o 
  -5  17   2       72.46       67.45      5.14 o 
  -4  17   2        5.18       15.24      4.11 o 
  -3  17   2      120.23      117.00      5.04 o 
  -2  17   2      305.74      282.19      6.44 o 
  -1  17   2       35.19       27.29      4.14 o 
   0  17   2      392.48      353.33      6.97 o 
   1  17   2       31.28       31.15      2.85 o 
   2  17   2       64.16       60.91      3.03 o 
   3  17   2       24.89       40.36      2.96 o 
   4  17   2      119.81      117.46      3.58 o 
   5  17   2        0.00        5.34      5.78 o 
   6  17   2       24.40       31.73      5.17 o 
  -6  18   2        0.31       -0.71      5.33 o 
  -5  18   2       70.46       75.69      4.85 o 
  -4  18   2       33.55       51.40      4.33 o 
  -3  18   2       37.48       46.13      4.41 o 
  -2  18   2        3.33       -0.73      3.65 o 
  -1  18   2      182.20      185.52      5.82 o 
   0  18   2       25.76       31.28      4.13 o 
   1  18   2        3.66       12.84      3.53 o 
   2  18   2        3.98        5.61      9.90 o 
   3  18   2       45.35       41.81      5.30 o 
   4  18   2        2.46        1.05      7.19 o 
   5  18   2       19.16       12.02      5.35 o 
  -5  19   2       24.32       39.23      4.96 o 
  -4  19   2        0.03       -3.47      3.71 o 
  -3  19   2       30.40       50.88      4.68 o 
  -2  19   2        1.40        7.32      3.90 o 
  -1  19   2       32.65       38.79      4.18 o 
   0  19   2       18.09       25.79      4.03 o 
   1  19   2        0.52       17.61      3.65 o 
   2  19   2        7.26       21.84      2.88 o 
   3  19   2        1.03        5.97      3.23 o 
  -3  20   2       26.29       18.13      3.96 o 
  -2  20   2       17.75       27.04      4.36 o 
  -1  20   2        1.13        4.97      3.87 o 
   0  20   2        2.01        8.69      3.81 o 
   1  20   2       25.07       46.81      3.87 o 
   2  20   2       27.49       34.43      3.62 o 
 -12   1   3       11.16       10.61      2.50 o 
 -11   1   3       53.96       52.83      2.66 o 
 -10   1   3       46.48       47.60      2.60 o 
  -9   1   3      193.02      192.66      5.23 o 
  -8   1   3       35.46       32.51      2.45 o 
  -7   1   3       41.41       42.18      2.65 o 
  -6   1   3      605.75      624.04      4.50 o 
  -5   1   3      787.27      779.21      5.84 o 
  -4   1   3      285.32      305.98      3.34 o 
  -3   1   3      471.51      486.74      7.95 o 
  -2   1   3     1154.41     1183.29      3.24 o 
  -1   1   3     2868.36     2867.01      6.31 o 
   0   1   3      387.74      442.17      3.17 o 
   1   1   3       45.60       39.41      1.44 o 
   2   1   3      177.79      176.47      2.48 o 
   3   1   3      433.66      445.41      2.61 o 
   4   1   3        0.37        0.47      1.15 o 
   5   1   3      132.05      127.12      3.47 o 
   6   1   3       11.12       11.19      1.30 o 
   7   1   3       69.10       76.32      1.70 o 
   8   1   3       16.46       15.20      2.06 o 
   9   1   3        0.69        0.32      1.44 o 
  10   1   3        6.33        3.37      1.83 o 
  11   1   3        0.40       -0.31      5.61 o 
 -12   2   3      173.35      157.05      3.66 o 
 -11   2   3      151.18      130.21      3.23 o 
 -10   2   3       47.11       46.17      2.54 o 
  -9   2   3        0.25        3.37      2.21 o 
  -8   2   3     1844.38     1774.39     12.77 o 
  -7   2   3      409.86      403.41      4.48 o 
  -6   2   3        1.16        3.47      1.42 o 
  -5   2   3      177.97      159.77      4.11 o 
  -4   2   3     3261.50     3220.09      8.60 o 
  -3   2   3      193.02      225.63      1.99 o 
  -2   2   3      299.61      394.75      2.32 o 
  -1   2   3      898.24      838.94     10.68 o 
   0   2   3      178.40      185.79      2.42 o 
   1   2   3       89.41      114.30      1.16 o 
   2   2   3       49.08       38.25      1.16 o 
   3   2   3       13.86       15.57      1.13 o 
   4   2   3      167.97      176.83      3.58 o 
   5   2   3       17.22       17.10      1.39 o 
   6   2   3        4.21        2.66      2.11 o 
   7   2   3      405.36      401.34      2.99 o 
   8   2   3        0.61        3.20      1.76 o 
   9   2   3        0.07        1.68      1.74 o 
  10   2   3       11.98       16.49      5.74 o 
 -12   3   3       49.28       44.50      2.81 o 
 -11   3   3        0.14        4.20      2.30 o 
 -10   3   3      145.57      137.58      6.34 o 
  -9   3   3      317.53      308.73      4.26 o 
  -8   3   3       13.53       17.83      3.25 o 
  -7   3   3      499.69      480.29     11.93 o 
  -6   3   3     2012.62     1963.01     11.32 o 
  -5   3   3        8.42        6.83      1.36 o 
  -4   3   3      181.86      173.91      2.05 o 
  -3   3   3     3647.21     3694.62     18.51 o 
  -2   3   3     2864.53     2961.23      8.57 o 
  -1   3   3     4908.41     4937.86     13.84 o 
   0   3   3      904.77      879.00      4.06 o 
   1   3   3      173.16      219.45      2.19 o 
   2   3   3       74.46       75.69      1.46 o 
   3   3   3      647.16      632.51      5.38 o 
   4   3   3        0.20        2.14      1.13 o 
   5   3   3     1097.68     1076.04      4.46 o 
   6   3   3      407.01      410.63      6.07 o 
   7   3   3        4.68        2.96      1.60 o 
   8   3   3      263.26      233.21      3.56 o 
   9   3   3      221.00      236.95      3.92 o 
  10   3   3       71.38       75.55      3.62 o 
 -12   4   3        9.77        9.41      3.80 o 
 -11   4   3       14.51       15.18      4.45 o 
 -10   4   3        6.12        3.64      3.03 o 
  -9   4   3       12.15       18.83      2.40 o 
  -8   4   3        5.98        3.49      2.86 o 
  -7   4   3      112.31      109.28      2.64 o 
  -6   4   3      326.27      320.46      4.54 o 
  -5   4   3     1251.43     1240.34      5.89 o 
  -4   4   3      160.17      166.18      6.59 o 
  -3   4   3       42.88       36.00      1.33 o 
  -2   4   3      619.90      604.84      3.02 o 
  -1   4   3     3341.44     3409.19      7.04 o 
   0   4   3      293.28      292.46      1.52 o 
   1   4   3      845.96      837.76      5.44 o 
   2   4   3        3.23        0.64      0.63 o 
   3   4   3      608.97      606.01      4.10 o 
   4   4   3     1159.04     1104.64      4.20 o 
   5   4   3      465.09      433.11      6.90 o 
   6   4   3      552.50      528.14      8.55 o 
   7   4   3       14.82       11.65      2.90 o 
   8   4   3      191.94      198.92      4.60 o 
   9   4   3        3.04        7.07      4.01 o 
  10   4   3      209.51      216.28      6.39 o 
 -12   5   3        1.76        0.21      3.48 o 
 -11   5   3        1.15        2.61      3.58 o 
 -10   5   3        2.20        3.60      3.02 o 
  -9   5   3      301.98      303.37      5.64 o 
  -8   5   3       65.02       63.50      2.70 o 
  -7   5   3       22.12       23.98      3.20 o 
  -6   5   3        2.79        2.76      1.93 o 
  -5   5   3      642.72      695.51      5.88 o 
  -4   5   3        5.54        0.21      1.64 o 
  -3   5   3      126.72      106.30      1.74 o 
  -2   5   3       22.37       23.30      1.27 o 
  -1   5   3      612.54      625.87      5.83 o 
   0   5   3      188.19      186.84      2.09 o 
   1   5   3      384.02      406.98      2.41 o 
   2   5   3       39.75       37.39      3.35 o 
   3   5   3      331.11      339.16      2.37 o 
   4   5   3       14.03       12.09      2.33 o 
   5   5   3      350.33      345.08      5.33 o 
   6   5   3       57.60       63.46      3.70 o 
   7   5   3      173.60      158.57      4.60 o 
   8   5   3       19.35       16.94      3.38 o 
   9   5   3       12.60        5.62      2.39 o 
  10   5   3       27.77       25.16      4.79 o 
 -12   6   3       29.49       24.74      3.83 o 
 -11   6   3        3.90        6.78      3.54 o 
 -10   6   3        0.08       -2.33      3.25 o 
  -9   6   3        0.10        1.16      2.99 o 
  -8   6   3       41.33       38.38      2.01 o 
  -7   6   3       81.55       76.83      2.63 o 
  -6   6   3      264.35      253.35      4.39 o 
  -5   6   3       98.91       91.25      3.39 o 
  -4   6   3        6.40        7.83      2.57 o 
  -3   6   3      240.39      254.89      2.75 o 
  -2   6   3      870.10     1009.21      4.82 o 
  -1   6   3      857.36      843.17      6.67 o 
   0   6   3      258.88      238.67      4.68 o 
   1   6   3     1124.80     1316.46     17.10 o 
   2   6   3      533.97      544.97      5.95 o 
   3   6   3       10.46       13.74      2.42 o 
   4   6   3       60.55       66.96      3.15 o 
   5   6   3      435.73      408.07      5.89 o 
   6   6   3       63.79       65.80      3.76 o 
   7   6   3        1.06        0.27      3.05 o 
   8   6   3       18.09       20.16      3.36 o 
   9   6   3       11.41       13.53      5.53 o 
  10   6   3       56.32       64.20      3.39 o 
 -11   7   3        8.34        4.31      3.75 o 
 -10   7   3        1.26       -3.24      3.24 o 
  -9   7   3        0.54        4.13      3.09 o 
  -8   7   3       16.85       21.46      2.46 o 
  -7   7   3        4.10        4.26      1.82 o 
  -6   7   3       37.05       38.03      2.36 o 
  -5   7   3        2.20        1.79      2.00 o 
  -4   7   3       61.17       75.50      3.47 o 
  -3   7   3       22.42       29.94      1.74 o 
  -2   7   3       24.88       27.55      1.92 o 
  -1   7   3      311.18      319.46      3.06 o 
   0   7   3      157.33      187.67      6.15 o 
   1   7   3       85.01       60.55      1.99 o 
   2   7   3        2.13        2.15      1.66 o 
   3   7   3        0.03        1.92      2.45 o 
   4   7   3       45.36       67.87      3.34 o 
   5   7   3       14.34       18.10      3.31 o 
   6   7   3        3.67        8.38      3.28 o 
   7   7   3       55.63       59.54      3.66 o 
   8   7   3       28.49       26.76      3.56 o 
   9   7   3       82.06       87.53      4.56 o 
  10   7   3       11.34        9.65      3.21 o 
 -11   8   3       43.08       38.44      3.83 o 
 -10   8   3       11.08       12.50      3.52 o 
  -9   8   3       29.55       33.87      4.53 o 
  -8   8   3      312.83      295.02     13.92 o 
  -7   8   3       53.94       47.88      2.02 o 
  -6   8   3      101.65      105.32      2.33 o 
  -5   8   3       98.79       86.77      4.20 o 
  -4   8   3      171.00      158.17      4.27 o 
  -3   8   3       10.29       12.77      1.74 o 
  -2   8   3      655.13      593.94      4.12 o 
  -1   8   3        3.47        8.87      2.01 o 
   0   8   3       36.59       42.04      3.15 o 
   1   8   3     1001.58     1005.36      5.42 o 
   2   8   3       86.70       76.46      2.27 o 
   3   8   3       31.54       37.67      2.15 o 
   4   8   3      233.20      235.49      4.80 o 
   5   8   3      744.94      740.42      7.83 o 
   6   8   3       27.70       35.03      3.54 o 
   7   8   3       87.87       98.23      4.35 o 
   8   8   3       88.92       99.20      4.50 o 
   9   8   3       34.77       39.66      4.15 o 
  10   8   3       16.32       24.00      2.72 o 
 -11   9   3        0.00        1.67      3.82 o 
 -10   9   3      190.50      175.62      5.18 o 
  -9   9   3      170.96      168.33     12.77 o 
  -8   9   3       60.78       57.11      3.56 o 
  -7   9   3      549.15      530.86     12.03 o 
  -6   9   3      318.50      306.77      3.76 o 
  -5   9   3       20.47       24.44      3.39 o 
  -4   9   3      176.15      196.79      4.72 o 
  -3   9   3     1448.40     1527.90     28.79 o 
  -2   9   3       10.42        5.93      1.78 o 
  -1   9   3     1465.93     1526.26      9.35 o 
   0   9   3     1566.55     1651.44     14.31 o 
   1   9   3        5.98       12.94      1.88 o 
   2   9   3      544.26      543.13     11.96 o 
   3   9   3     1143.82     1108.33      6.20 o 
   4   9   3      486.62      514.97      6.48 o 
   5   9   3      159.87      161.33      4.59 o 
   6   9   3      624.32      625.84      7.80 o 
   7   9   3       20.83       24.49      3.50 o 
   8   9   3       10.81       17.56      3.61 o 
   9   9   3       10.68       14.27      3.67 o 
 -11  10   3        8.56        0.14      3.75 o 
 -10  10   3       16.59       17.51      2.85 o 
  -9  10   3        6.17        3.06      2.62 o 
  -8  10   3      181.33      178.46      7.89 o 
  -7  10   3       81.46       77.95      2.82 o 
  -6  10   3       66.27       64.08      3.26 o 
  -5  10   3      188.54      195.78      3.27 o 
  -4  10   3      154.57      155.60      3.01 o 
  -3  10   3       31.23       33.19      2.09 o 
  -2  10   3      845.29      887.77     10.97 o 
  -1  10   3      259.14      274.14      3.60 o 
   0  10   3       18.26       19.08      1.96 o 
   1  10   3     1033.07     1061.10      5.96 o 
   2  10   3      553.65      572.70      6.75 o 
   3  10   3       17.70       15.97      2.16 o 
   4  10   3      134.83      136.74      4.19 o 
   5  10   3      519.43      525.74      7.01 o 
   6  10   3        2.04       -0.50      3.21 o 
   7  10   3        0.14       -1.53      3.28 o 
   8  10   3       36.62       41.19      3.89 o 
   9  10   3       11.48       21.18      3.80 o 
 -10  11   3        3.80       -1.05      2.94 o 
  -9  11   3       32.37       30.19      2.81 o 
  -8  11   3        0.12        0.26      2.46 o 
  -7  11   3        8.20        3.98      2.45 o 
  -6  11   3       31.42       23.62      2.33 o 
  -5  11   3      108.94       94.26      2.77 o 
  -4  11   3       73.90       69.07      2.42 o 
  -3  11   3       11.18        5.34      3.48 o 
  -2  11   3       68.69       73.65      2.39 o 
  -1  11   3      100.81      104.27      7.93 o 
   0  11   3      209.30      212.35      3.22 o 
   1  11   3        1.51        1.35      2.63 o 
   2  11   3       14.66       14.81      2.06 o 
   3  11   3       43.87       48.95      2.41 o 
   4  11   3       41.33       35.40      3.42 o 
   5  11   3        0.07        5.97      3.15 o 
   6  11   3        2.52        0.80      3.12 o 
   7  11   3       37.58       42.92      3.91 o 
   8  11   3        0.41       -1.76      3.32 o 
   9  11   3       14.31       17.53      4.16 o 
 -10  12   3        3.37        6.19      9.43 o 
  -9  12   3        2.01       -0.73      2.95 o 
  -8  12   3        0.25       -0.43      4.29 o 
  -7  12   3       92.35       80.82      7.16 o 
  -6  12   3        6.50        3.33      2.24 o 
  -5  12   3        0.51       -2.02      2.02 o 
  -4  12   3      145.69      121.37      4.81 o 
  -3  12   3       86.47       81.00      4.33 o 
  -2  12   3      181.18      161.25      5.06 o 
  -1  12   3      124.34      121.03      2.78 o 
   0  12   3      412.64      410.60      3.35 o 
   1  12   3       25.05       24.08      2.19 o 
   2  12   3      114.09      102.56      2.69 o 
   3  12   3      100.56       82.51      2.68 o 
   4  12   3      118.00      116.11      5.90 o 
   5  12   3        0.74       -2.45      3.06 o 
   6  12   3       92.34       89.85      4.40 o 
   7  12   3        0.42       -3.48      3.48 o 
   8  12   3        0.78       -3.36      3.36 o 
  -9  13   3       17.67        8.27      2.99 o 
  -8  13   3        1.46       -2.73      2.73 o 
  -7  13   3       12.31       13.80      3.98 o 
  -6  13   3       28.63       27.03      2.45 o 
  -5  13   3        5.82       12.19      3.72 o 
  -4  13   3      127.32      126.44      4.78 o 
  -3  13   3        1.96        7.57      3.66 o 
  -2  13   3       21.20       22.32      3.88 o 
  -1  13   3       21.81       12.96      3.64 o 
   0  13   3      209.37      200.62      5.98 o 
   1  13   3       77.11       68.91      2.54 o 
   2  13   3        6.95        5.83      1.99 o 
   3  13   3       10.23       10.26      2.16 o 
   4  13   3       30.13       31.97      6.47 o 
   5  13   3       10.01        1.93      3.10 o 
   6  13   3        3.25        7.62      3.29 o 
   7  13   3        0.03        1.54      3.43 o 
   8  13   3        9.10        4.76      3.53 o 
  -9  14   3       26.11       28.54      5.91 o 
  -8  14   3        9.11        5.77      2.78 o 
  -7  14   3        1.43       -4.63      4.63 o 
  -6  14   3      150.43      142.86      6.06 o 
  -5  14   3      142.97      146.78      5.44 o 
  -4  14   3       47.62       39.85      3.91 o 
  -3  14   3        0.30        2.39      3.63 o 
  -2  14   3      542.02      484.71      7.54 o 
  -1  14   3      208.39      186.94      5.39 o 
   0  14   3      127.91      117.48      4.77 o 
   1  14   3       39.28       38.94      5.34 o 
   2  14   3       59.68       54.40      2.52 o 
   3  14   3       75.48       73.16      2.66 o 
   4  14   3      106.45      104.29     12.01 o 
   5  14   3       27.17       28.28      3.44 o 
   6  14   3       10.90        9.93      3.50 o 
   7  14   3        6.01       17.76      3.72 o 
  -7  15   3       76.55       69.46      5.64 o 
  -6  15   3       13.01       15.82      4.26 o 
  -5  15   3       25.02       34.08      4.22 o 
  -4  15   3       55.62       49.50      4.36 o 
  -3  15   3      260.61      235.26      5.95 o 
  -2  15   3       34.87       33.41      4.27 o 
  -1  15   3      537.17      540.40      8.07 o 
   0  15   3      143.28      135.08      5.02 o 
   1  15   3       34.52       26.79      3.56 o 
   2  15   3       13.64       24.49      2.69 o 
   3  15   3      306.06      278.47      6.82 o 
   4  15   3       20.05       16.23      2.28 o 
   5  15   3       21.40       32.35      3.81 o 
   6  15   3       78.03       75.01      4.53 o 
   7  15   3        3.51        7.18      3.63 o 
  -8  16   3       47.67       57.02      5.80 o 
  -7  16   3       35.25       25.39      5.14 o 
  -6  16   3        0.39        2.34      3.88 o 
  -5  16   3       52.65       61.34      4.47 o 
  -4  16   3       84.79       88.31      4.98 o 
  -3  16   3       17.82       18.57      3.86 o 
  -2  16   3       47.39       35.66      4.30 o 
  -1  16   3      192.23      194.79      5.79 o 
   0  16   3        7.80        9.13      3.49 o 
   1  16   3      127.26      131.65      4.83 o 
   2  16   3      113.27      109.87      3.50 o 
   3  16   3        2.05        7.97      3.09 o 
   4  16   3       51.62       53.48      2.73 o 
   5  16   3       28.70       36.54      3.75 o 
   6  16   3       18.27       18.31      3.80 o 
  -7  17   3        4.02        1.25      4.19 o 
  -6  17   3       84.38       99.40      5.44 o 
  -5  17   3        2.28       -1.23      3.88 o 
  -4  17   3       10.08       18.71      4.16 o 
  -3  17   3        5.75        7.30      3.72 o 
  -2  17   3       65.01       52.33      4.39 o 
  -1  17   3       27.13       30.18      4.31 o 
   0  17   3       21.81       39.80      4.09 o 
   1  17   3       15.91       13.94      3.62 o 
   2  17   3        0.08       12.84      3.52 o 
   3  17   3       17.20       27.61      8.34 o 
   4  17   3        5.22       12.53      2.77 o 
  -6  18   3       48.07       62.29      4.81 o 
  -5  18   3        0.01       -1.15      4.19 o 
  -4  18   3        0.04       -3.96      3.96 o 
  -3  18   3        2.49       12.21      3.89 o 
  -2  18   3       22.32       23.27      3.83 o 
  -1  18   3        1.60        5.73      3.79 o 
   0  18   3        0.01        8.48      3.67 o 
   1  18   3       11.18       16.63      3.72 o 
   2  18   3        2.74        8.47      3.43 o 
   3  18   3       19.18       33.51      2.98 o 
   4  18   3        0.32       11.18     12.58 o 
  -4  19   3        9.96        0.84      3.93 o 
  -3  19   3        0.31       -1.06      3.92 o 
  -2  19   3        6.88        4.37      3.74 o 
  -1  19   3        8.73       21.98      3.86 o 
   0  19   3       25.76       42.16      4.31 o 
   1  19   3        3.53       18.66      3.68 o 
   2  19   3       26.23       50.40      4.02 o 
   3  19   3       15.56       37.14      3.45 o 
  -2  20   3        5.87       -0.56      3.77 o 
  -1  20   3       40.76       23.01      4.28 o 
   0  20   3       15.34       23.45      3.59 o 
 -12   0   4        1.00       -1.33      3.47 o 
 -11   0   4        2.24        2.27      3.34 o 
 -10   0   4       62.15       72.35      4.64 o 
  -9   0   4       81.82       86.72      4.44 o 
  -8   0   4       26.54       23.66      3.65 o 
  -7   0   4      120.54      115.45      4.50 o 
  -6   0   4      997.45      961.40      9.35 o 
  -5   0   4      493.74      475.38      6.65 o 
  -4   0   4      206.65      234.27      4.82 o 
  -3   0   4      681.36      654.53      3.49 o 
  -2   0   4     7127.77     7088.90     33.88 o 
  -1   0   4      162.71      165.00      8.79 o 
   0   0   4        9.31       11.02      2.28 o 
   1   0   4      284.06      259.29      3.94 o 
   2   0   4     1075.79     1051.73      7.40 o 
   3   0   4       27.81       24.24      2.56 o 
   4   0   4      365.73      359.26      5.03 o 
   5   0   4       11.80       10.55      3.03 o 
   6   0   4      126.02      117.40      2.70 o 
   7   0   4      128.18      128.34      5.66 o 
   8   0   4        3.02        1.96      2.04 o 
   9   0   4       18.28       19.05      2.33 o 
  10   0   4      220.95      246.26      6.26 o 
 -12   1   4        0.93        1.21      3.51 o 
 -11   1   4       19.95       19.72      2.58 o 
 -10   1   4       11.33        5.36      3.35 o 
  -9   1   4        6.85        2.03      2.33 o 
  -8   1   4      129.87      123.14      3.38 o 
  -7   1   4      508.69      510.70      7.89 o 
  -6   1   4       22.18       27.67      2.39 o 
  -5   1   4      573.38      560.42     15.39 o 
  -4   1   4      648.44      631.89      6.77 o 
  -3   1   4      853.37      857.91      5.73 o 
  -2   1   4      104.97      114.88      2.38 o 
  -1   1   4     2156.46     2106.09      5.78 o 
   0   1   4      736.43      705.81      3.39 o 
   1   1   4      130.87      127.67      1.74 o 
   2   1   4        5.04        5.87      1.54 o 
   3   1   4     1112.95     1103.06      7.28 o 
   4   1   4       32.79       37.46      2.05 o 
   5   1   4       65.54       57.85      1.79 o 
   6   1   4       13.50       15.27      1.38 o 
   7   1   4       23.49       24.74      1.88 o 
   8   1   4       28.66       37.05      1.68 o 
   9   1   4       60.21       60.53      2.29 o 
  10   1   4        5.81        0.48      1.99 o 
 -12   2   4       33.82       30.28      4.24 o 
 -11   2   4       41.01       29.24      3.78 o 
 -10   2   4       11.22       16.12      3.87 o 
  -9   2   4       15.27       17.63      3.74 o 
  -8   2   4      318.45      325.64      4.67 o 
  -7   2   4       10.73       10.79      2.27 o 
  -6   2   4      469.64      485.06      4.97 o 
  -5   2   4       81.58       64.05      2.32 o 
  -4   2   4        2.55        2.11      1.15 o 
  -3   2   4       86.21       72.92      2.16 o 
  -2   2   4     1477.95     1434.87     15.53 o 
  -1   2   4      276.54      276.02      3.54 o 
   0   2   4       10.86        7.88      1.12 o 
   1   2   4      689.11      691.80      8.91 o 
   2   2   4       50.43       50.44      1.15 o 
   3   2   4      140.02      149.29      2.70 o 
   4   2   4      132.21      132.18      2.09 o 
   5   2   4      130.54      123.24      2.43 o 
   6   2   4       10.41        7.37      1.50 o 
   7   2   4        7.52        6.66      1.39 o 
   8   2   4        2.39        4.73      1.79 o 
   9   2   4        0.49        1.87      1.88 o 
  10   2   4        0.32        5.88      2.14 o 
 -12   3   4        1.95        0.51      2.52 o 
 -11   3   4        5.09        4.51      3.47 o 
 -10   3   4       25.25       19.95      4.10 o 
  -9   3   4        1.20        6.67      3.48 o 
  -8   3   4        0.22        4.91      3.32 o 
  -7   3   4       54.24       55.12      2.70 o 
  -6   3   4      190.71      173.93      3.45 o 
  -5   3   4        9.04       11.30      1.38 o 
  -4   3   4       25.62       23.50      1.44 o 
  -3   3   4      299.16      303.84      2.36 o 
  -2   3   4     1986.80     2064.59      5.48 o 
  -1   3   4      573.09      515.82      5.18 o 
   0   3   4     1113.99     1071.25      3.14 o 
   1   3   4        7.25       14.57      0.91 o 
   2   3   4      355.74      363.50      3.49 o 
   3   3   4        7.96       12.21      1.37 o 
   4   3   4      159.17      150.23      2.56 o 
   5   3   4       27.68       29.93      1.68 o 
   6   3   4       66.70       61.19      2.46 o 
   7   3   4       44.37       43.03      2.69 o 
   8   3   4       66.78       60.82      2.70 o 
   9   3   4       29.27       29.83      3.07 o 
  10   3   4        1.83        0.46      6.12 o 
 -12   4   4       68.04       70.64      4.61 o 
 -11   4   4        0.71        3.79      3.58 o 
 -10   4   4       48.48       50.49      2.96 o 
  -9   4   4      112.94      113.04      4.87 o 
  -8   4   4      167.47      174.46      5.30 o 
  -7   4   4      169.58      186.78      5.22 o 
  -6   4   4      100.77      107.18      2.31 o 
  -5   4   4      134.58      140.25      2.28 o 
  -4   4   4       88.55       89.24      1.89 o 
  -3   4   4        0.62        0.35      1.25 o 
  -2   4   4      276.26      271.90      2.43 o 
  -1   4   4      180.28      168.04      2.49 o 
   0   4   4      183.76      193.19      3.97 o 
   1   4   4       16.39       23.53      0.97 o 
   2   4   4      320.33      342.05      3.87 o 
   3   4   4       77.67       78.69      2.20 o 
   4   4   4       24.82       20.48      1.50 o 
   5   4   4       98.77      103.81      4.35 o 
   6   4   4        0.90        0.15      1.96 o 
   7   4   4      132.32      135.48      3.19 o 
   8   4   4        0.65        1.85      2.22 o 
   9   4   4        9.68       16.47      2.70 o 
 -12   5   4        0.45        1.88      3.82 o 
 -11   5   4       41.77       33.75      3.76 o 
 -10   5   4      135.43      126.74      4.81 o 
  -9   5   4      614.12      599.57      8.69 o 
  -8   5   4      241.89      249.74      5.85 o 
  -7   5   4      208.91      202.76      5.32 o 
  -6   5   4      271.30      258.06      4.99 o 
  -5   5   4      394.95      421.66      3.47 o 
  -4   5   4      761.07      698.21      4.13 o 
  -3   5   4        0.43        0.19      1.36 o 
  -2   5   4        9.86       19.59      1.88 o 
  -1   5   4       27.00       20.99      1.33 o 
   0   5   4       20.62       18.33      0.92 o 
   1   5   4      326.25      309.17      4.62 o 
   2   5   4      479.49      455.84      5.00 o 
   3   5   4       14.30       12.69      1.38 o 
   4   5   4        2.91        2.43      1.93 o 
   5   5   4      584.70      576.45      4.88 o 
   6   5   4       49.65       60.12      4.60 o 
   7   5   4       57.04       52.71      3.69 o 
   8   5   4       32.75       42.30      3.88 o 
   9   5   4       15.03       22.19      5.53 o 
 -11   6   4       50.84       39.06      4.08 o 
 -10   6   4        0.03        4.84      3.34 o 
  -9   6   4      105.62      104.77      3.34 o 
  -8   6   4      257.31      244.93      6.02 o 
  -7   6   4       74.34       76.69      4.51 o 
  -6   6   4      126.21      124.92      3.00 o 
  -5   6   4      107.49      119.47      2.79 o 
  -4   6   4      594.94      625.13      6.33 o 
  -3   6   4       17.19       28.80      1.81 o 
  -2   6   4      717.50      763.32      3.92 o 
  -1   6   4       20.08       14.90      1.60 o 
   0   6   4      397.47      456.90      3.06 o 
   1   6   4       10.00        2.82      1.34 o 
   2   6   4      227.49      205.92      2.67 o 
   3   6   4       60.38       57.06      3.38 o 
   4   6   4      925.54      860.18      8.09 o 
   5   6   4       29.57       31.54      3.39 o 
   6   6   4      143.35      130.33      4.34 o 
   7   6   4       81.07       82.77      4.18 o 
   8   6   4       66.53       77.70      4.40 o 
   9   6   4        3.43        4.23      2.55 o 
 -11   7   4        3.13        7.31      3.58 o 
 -10   7   4       28.09       25.76      3.75 o 
  -9   7   4        8.82        6.65      3.27 o 
  -8   7   4        6.09        8.65      3.32 o 
  -7   7   4      270.11      264.44      4.09 o 
  -6   7   4       77.20       78.43      5.49 o 
  -5   7   4      146.04      147.23      3.58 o 
  -4   7   4       92.57       83.81      3.56 o 
  -3   7   4      313.42      302.54      3.40 o 
  -2   7   4       49.41       55.59      3.69 o 
  -1   7   4      759.69      712.56     15.95 o 
   0   7   4      560.55      546.29      4.89 o 
   1   7   4       27.85       32.27      2.13 o 
   2   7   4       58.24       57.01      2.36 o 
   3   7   4      732.83      700.41      7.38 o 
   4   7   4       67.06       60.25      3.45 o 
   5   7   4      709.11      700.87      7.96 o 
   6   7   4        1.11       -0.48      2.97 o 
   7   7   4      143.41      135.57      4.87 o 
   8   7   4       59.31       53.04      4.26 o 
   9   7   4      110.84      108.73      5.09 o 
 -11   8   4        0.91       -2.29      3.79 o 
 -10   8   4        6.09        1.51      3.32 o 
  -9   8   4        1.10        2.39      3.16 o 
  -8   8   4       59.19       56.62      2.99 o 
  -7   8   4        0.02       -2.43      2.43 o 
  -6   8   4      348.97      347.56      6.97 o 
  -5   8   4       41.54       34.15      3.51 o 
  -4   8   4       39.92       31.11      2.14 o 
  -3   8   4      350.17      340.80      4.37 o 
  -2   8   4      189.70      184.47      2.98 o 
  -1   8   4        7.84        4.11      1.88 o 
   0   8   4      748.26      771.42     12.00 o 
   1   8   4      212.53      217.36      3.35 o 
   2   8   4        6.97        5.47      2.11 o 
   3   8   4      110.30      118.90      4.19 o 
   4   8   4      117.97      111.80      4.11 o 
   5   8   4       75.88       72.26      3.88 o 
   6   8   4       10.02       10.05      3.28 o 
   7   8   4       54.11       56.58      3.90 o 
   8   8   4       61.13       53.28      4.12 o 
   9   8   4        2.30        9.89      4.00 o 
 -11   9   4        1.09       -1.00      3.78 o 
 -10   9   4        7.63       11.97      3.53 o 
  -9   9   4       44.40       32.46      3.59 o 
  -8   9   4       21.28       20.10      2.10 o 
  -7   9   4        6.08        5.07      2.21 o 
  -6   9   4        5.55        3.76      2.39 o 
  -5   9   4        0.01        1.40      3.30 o 
  -4   9   4        3.33       -0.95      2.45 o 
  -3   9   4      341.61      336.97      8.54 o 
  -2   9   4       30.39       32.31      3.34 o 
  -1   9   4       83.28       95.06      2.60 o 
   0   9   4      250.66      236.45      3.39 o 
   1   9   4      457.25      457.05      4.46 o 
   2   9   4       44.95       37.08      2.42 o 
   3   9   4       13.70        9.47      2.93 o 
   4   9   4       47.36       49.71      3.67 o 
   5   9   4      325.85      320.32      6.14 o 
   6   9   4       16.09       18.48      3.42 o 
   7   9   4        6.19       -0.51      3.24 o 
   8   9   4        3.25       -1.05      3.57 o 
 -10  10   4       93.15       78.06      4.45 o 
  -9  10   4        3.36        7.63      3.30 o 
  -8  10   4       23.48       23.02      2.70 o 
  -7  10   4       75.98       78.92      4.46 o 
  -6  10   4      657.98      675.02     10.91 o 
  -5  10   4      313.51      300.66      5.99 o 
  -4  10   4      105.89      107.17      2.92 o 
  -3  10   4      263.61      254.22      4.42 o 
  -2  10   4     1038.37      998.34      9.83 o 
  -1  10   4      278.28      249.06      5.74 o 
   0  10   4        8.48       14.08      3.36 o 
   1  10   4      547.67      538.49     10.14 o 
   2  10   4      101.15       85.14      8.10 o 
   3  10   4       22.10       15.25      2.20 o 
   4  10   4        0.08        1.42      2.98 o 
   5  10   4       48.56       51.61      3.81 o 
   6  10   4        2.45        5.75      3.28 o 
   7  10   4        4.60        0.63      3.34 o 
   8  10   4        9.67        2.21      3.48 o 
 -10  11   4       53.43       54.22      4.22 o 
  -9  11   4       69.03       56.35      3.25 o 
  -8  11   4       21.18       23.90      2.77 o 
  -7  11   4      524.33      504.22     18.93 o 
  -6  11   4        1.97        1.22      2.25 o 
  -5  11   4      743.92      740.08      8.70 o 
  -4  11   4      269.75      258.88      5.85 o 
  -3  11   4      895.80      862.00     17.71 o 
  -2  11   4      580.73      593.06      8.76 o 
  -1  11   4     1146.71     1148.11      8.18 o 
   0  11   4      344.85      341.01      4.09 o 
   1  11   4        7.17        6.29      2.13 o 
   2  11   4      122.95      118.08      3.16 o 
   3  11   4      520.58      514.43      9.45 o 
   4  11   4        0.15        6.64      3.15 o 
   5  11   4       69.34       67.92      3.99 o 
   6  11   4       19.87       24.65      3.59 o 
   7  11   4        2.53        1.59      3.44 o 
   8  11   4        4.71        3.03      3.86 o 
  -9  12   4        0.05        4.54      2.88 o 
  -8  12   4      139.68      127.91      5.72 o 
  -7  12   4       22.21       20.87      2.51 o 
  -6  12   4       24.35       24.78      3.08 o 
  -5  12   4       11.87       23.51      3.92 o 
  -4  12   4       60.42       53.78      4.31 o 
  -3  12   4      153.06      167.95      5.25 o 
  -2  12   4      671.80      678.99      5.44 o 
  -1  12   4       75.06       80.74      3.03 o 
   0  12   4       27.64       38.95      2.47 o 
   1  12   4      516.37      515.57     14.65 o 
   2  12   4      255.56      237.85      3.81 o 
   3  12   4       86.05       76.03      6.84 o 
   4  12   4      156.85      140.99      4.71 o 
   5  12   4      236.13      236.57      5.78 o 
   6  12   4       23.28       21.57      3.79 o 
   7  12   4       23.67       34.78      3.93 o 
  -9  13   4      108.39      103.71      5.28 o 
  -8  13   4       14.68       13.09      3.10 o 
  -7  13   4        6.28        3.50      3.87 o 
  -6  13   4       15.21       15.16      3.92 o 
  -5  13   4       44.09       52.11      4.24 o 
  -4  13   4        2.13        2.40      3.58 o 
  -3  13   4        8.43        4.74      3.69 o 
  -2  13   4        0.09        2.50      3.50 o 
  -1  13   4       14.45       19.67      2.20 o 
   0  13   4      171.50      182.14      3.42 o 
   1  13   4       10.09       15.69      2.39 o 
   2  13   4      111.17      121.53      3.20 o 
   3  13   4      103.59      100.95      4.43 o 
   4  13   4       19.46       19.52      3.19 o 
   5  13   4       15.40       18.94      3.52 o 
   6  13   4      134.82      140.85      5.30 o 
   7  13   4        1.12        7.17      3.63 o 
  -8  14   4       17.79       18.58      4.11 o 
  -7  14   4       28.56       40.04      4.41 o 
  -6  14   4       74.05       65.81      4.59 o 
  -5  14   4        0.83        1.77      3.80 o 
  -4  14   4       54.80       49.71      4.42 o 
  -3  14   4       10.10        9.50      3.92 o 
  -2  14   4      139.22      145.38      5.20 o 
  -1  14   4       25.37       28.86      3.63 o 
   0  14   4      119.68      132.18      4.83 o 
   1  14   4        1.33        7.06      2.25 o 
   2  14   4        0.79        4.38      2.33 o 
   3  14   4       33.29       36.05      2.71 o 
   4  14   4       20.09       23.92      3.46 o 
   5  14   4        7.21       16.93      3.56 o 
   6  14   4        1.69       -3.50      3.50 o 
  -8  15   4       29.72       38.01      4.70 o 
  -7  15   4        9.79       16.00      4.25 o 
  -6  15   4       23.49       24.63      4.31 o 
  -5  15   4      103.89       94.38      5.15 o 
  -4  15   4       16.51       19.11      4.28 o 
  -3  15   4        0.00        0.39      3.74 o 
  -2  15   4       17.18       24.34      4.24 o 
  -1  15   4      200.11      205.05      5.69 o 
   0  15   4       36.36       45.22      4.11 o 
   1  15   4       11.51       19.35      3.78 o 
   2  15   4        8.36        5.44      6.55 o 
   3  15   4       36.13       33.70      6.61 o 
   4  15   4       70.58       73.93      2.91 o 
   5  15   4        3.36        1.75      3.29 o 
  -7  16   4       26.61       20.84      4.44 o 
  -6  16   4        1.14       11.62      4.25 o 
  -5  16   4       23.77       22.78      4.39 o 
  -4  16   4        0.80        2.44      3.79 o 
  -3  16   4        2.73        2.21      4.14 o 
  -2  16   4       34.33       34.93      4.30 o 
  -1  16   4       20.95       34.40      4.03 o 
   0  16   4       48.26       58.33      4.39 o 
   1  16   4        0.03        6.38      3.64 o 
   2  16   4       12.27       23.84      3.88 o 
   3  16   4       23.16       37.59      4.15 o 
   4  16   4       12.42       22.36      3.50 o 
   5  16   4        3.48       -1.38      3.49 o 
  -6  17   4       16.67       26.19      4.43 o 
  -5  17   4        1.49        0.36      4.22 o 
  -4  17   4       57.55       51.57      4.74 o 
  -3  17   4        0.21       -0.76      4.18 o 
  -2  17   4        2.94        8.10      4.02 o 
  -1  17   4      141.83      162.78      5.74 o 
   0  17   4       22.20       28.28      3.85 o 
   1  17   4       39.55       52.01      4.48 o 
   2  17   4       33.69       46.67      4.14 o 
   3  17   4        8.22       27.80      3.83 o 
   4  17   4       35.68       47.89      4.08 o 
  -5  18   4       13.80       29.27      4.80 o 
  -3  18   4       12.47       10.00      3.93 o 
  -2  18   4       26.86       21.16      4.18 o 
  -1  18   4       15.26       23.37      3.97 o 
   0  18   4      108.74      125.39      5.20 o 
   1  18   4        1.65       19.11      4.16 o 
   2  18   4       11.13       20.56      3.95 o 
  -2  19   4       20.28        4.84      4.46 o 
  -1  19   4       85.37       95.64      5.34 o 
   0  19   4        2.94       22.70      4.43 o 
 -11   1   5       16.74        3.56      4.04 o 
 -10   1   5       11.65        6.90      2.74 o 
  -9   1   5      258.28      270.27      6.51 o 
  -8   1   5        9.03       10.04      3.93 o 
  -7   1   5       52.33       59.91      4.63 o 
  -6   1   5        5.43        7.68      2.99 o 
  -5   1   5       82.59       91.84      2.93 o 
  -4   1   5       16.29       16.87      2.19 o 
  -3   1   5        0.80        1.76      1.09 o 
  -2   1   5       82.88       86.10      1.85 o 
  -1   1   5      257.01      239.31      3.01 o 
   0   1   5        0.73       -2.41      2.41 o 
   1   1   5      489.47      458.16      3.23 o 
   2   1   5      609.62      585.52      7.11 o 
   3   1   5       10.80        7.07      1.61 o 
   4   1   5       47.92       43.81      4.82 o 
   5   1   5      188.58      172.40      3.87 o 
   6   1   5      266.80      288.15      4.75 o 
   7   1   5       65.97       68.98      2.71 o 
   8   1   5       38.76       38.22      2.07 o 
   9   1   5        5.72        6.20      2.36 o 
 -11   2   5        1.42       17.18      4.16 o 
 -10   2   5       42.22       46.72      4.46 o 
  -9   2   5      195.41      199.06      8.73 o 
  -8   2   5       15.57       19.65      3.46 o 
  -7   2   5        9.46        9.03      2.43 o 
  -6   2   5       13.01       18.80      3.12 o 
  -5   2   5       35.43       37.75      3.04 o 
  -4   2   5      503.55      474.41      5.55 o 
  -3   2   5       55.73       41.89      1.46 o 
  -2   2   5      103.85      102.83      2.72 o 
  -1   2   5      515.29      483.96      3.34 o 
   0   2   5     1037.37      985.50      9.39 o 
   1   2   5      110.23       98.58      2.17 o 
   2   2   5       92.97       88.95      1.92 o 
   3   2   5      556.77      554.16      3.68 o 
   4   2   5      386.96      389.90      4.29 o 
   5   2   5       29.49       30.50      1.81 o 
   6   2   5      220.95      225.38      2.96 o 
   7   2   5       34.89       38.01      2.03 o 
   8   2   5        2.62        5.48      1.91 o 
   9   2   5       26.58       31.60      4.69 o 
 -11   3   5       57.22       48.43      4.81 o 
 -10   3   5        1.67       -2.11      3.88 o 
  -9   3   5       73.54       80.28      4.86 o 
  -8   3   5      265.41      252.42      5.70 o 
  -7   3   5       92.78       81.92      3.22 o 
  -6   3   5      336.52      309.47     11.37 o 
  -5   3   5      455.99      446.36     11.06 o 
  -4   3   5      462.67      467.12     10.24 o 
  -3   3   5        4.90        2.71      1.29 o 
  -2   3   5     1404.27     1402.05     16.02 o 
  -1   3   5      454.84      456.13      2.54 o 
   0   3   5      108.42      128.02      1.62 o 
   1   3   5       11.89       15.14      2.02 o 
   2   3   5      176.45      166.91      4.59 o 
   3   3   5      154.31      148.44      2.32 o 
   4   3   5      228.69      231.12      2.79 o 
   5   3   5       81.16       78.86      3.19 o 
   6   3   5        7.31        2.52      2.03 o 
   7   3   5        5.95        7.93      2.56 o 
   8   3   5       27.54       31.59      2.09 o 
   9   3   5       34.66       31.85      3.33 o 
 -11   4   5        0.21        5.20      2.68 o 
 -10   4   5       57.77       73.13      4.82 o 
  -9   4   5       78.01       82.66      4.83 o 
  -8   4   5       84.07       96.55      3.47 o 
  -7   4   5      346.89      352.67      5.01 o 
  -6   4   5      832.74      819.15     13.74 o 
  -5   4   5       14.37       15.67      2.43 o 
  -4   4   5        0.85        0.92      1.47 o 
  -3   4   5      801.73      807.49      4.85 o 
  -2   4   5     1793.69     1709.38      9.18 o 
  -1   4   5        9.00        5.49      1.24 o 
   0   4   5      188.37      189.22      1.86 o 
   1   4   5      188.17      203.29      2.31 o 
   2   4   5      536.18      510.05      3.42 o 
   3   4   5      197.01      190.00      4.04 o 
   4   4   5      110.13      110.42      6.86 o 
   5   4   5       26.84       25.14      3.51 o 
   6   4   5        9.36        7.37      2.05 o 
   7   4   5       41.82       39.35      3.43 o 
   8   4   5        1.48        1.55      2.90 o 
 -11   5   5       19.82       18.78      4.14 o 
 -10   5   5        5.03       -1.29      3.51 o 
  -9   5   5      100.17       98.23      4.97 o 
  -8   5   5       73.70       71.79      4.51 o 
  -7   5   5      516.01      524.67     10.50 o 
  -6   5   5       12.26       10.27      2.41 o 
  -5   5   5       31.69       28.27      2.38 o 
  -4   5   5      498.87      479.19      3.86 o 
  -3   5   5      868.38      860.19      9.88 o 
  -2   5   5      140.50      136.66      2.25 o 
  -1   5   5      410.05      427.54      5.98 o 
   0   5   5      727.50      722.83      4.62 o 
   1   5   5       25.01       27.42      2.12 o 
   2   5   5      165.96      172.50      3.31 o 
   3   5   5       43.00       42.34      3.77 o 
   4   5   5      142.36      143.24      3.01 o 
   5   5   5      185.32      180.61      6.59 o 
   6   5   5       17.99       20.38      2.93 o 
   7   5   5        0.29        4.83      3.31 o 
   8   5   5       11.56        8.07      2.54 o 
 -11   6   5       10.91        6.80      4.08 o 
 -10   6   5        5.69       12.49      3.74 o 
  -9   6   5        9.24       20.78      4.11 o 
  -8   6   5       24.75       37.71      4.13 o 
  -7   6   5        0.63        1.97      3.57 o 
  -6   6   5       28.48       25.02      3.80 o 
  -5   6   5       24.94       22.94      2.53 o 
  -4   6   5       37.73       33.46      1.68 o 
  -3   6   5       11.79       15.64      1.66 o 
  -2   6   5      182.32      180.01      2.51 o 
  -1   6   5       57.57       50.22      2.43 o 
   0   6   5       68.02       75.33      4.63 o 
   1   6   5        1.88        4.02      1.38 o 
   2   6   5       60.48       66.74      4.12 o 
   3   6   5        0.40        1.82      1.90 o 
   4   6   5       25.49       24.74      2.19 o 
   5   6   5       18.10       17.93      3.21 o 
   6   6   5       34.34       29.85      3.47 o 
   7   6   5        8.80        9.90      3.41 o 
 -11   7   5        0.04        8.36      3.84 o 
 -10   7   5        8.31       10.21      3.89 o 
  -9   7   5        4.25        1.71      3.66 o 
  -8   7   5       18.60       15.46      3.74 o 
  -7   7   5      171.82      179.59      5.77 o 
  -6   7   5        7.37        9.38      5.65 o 
  -5   7   5      212.50      217.92      3.76 o 
  -4   7   5      268.14      249.22      3.60 o 
  -3   7   5      196.05      192.33      2.68 o 
  -2   7   5        0.31        1.40      1.57 o 
  -1   7   5     1235.81     1204.59     10.11 o 
   0   7   5      382.63      354.86      4.09 o 
   1   7   5       29.60       31.07      2.36 o 
   2   7   5      125.43      109.96      4.29 o 
   3   7   5      311.91      307.75      5.85 o 
   4   7   5        6.35        7.53      3.33 o 
   5   7   5       35.58       45.33      3.58 o 
   6   7   5       50.47       50.12      3.84 o 
   7   7   5        1.82        2.31      3.45 o 
   8   7   5        8.05        3.25      3.62 o 
 -10   8   5       23.49       23.88      4.00 o 
  -9   8   5       61.62       75.57      4.95 o 
  -8   8   5       52.76       68.57      4.66 o 
  -7   8   5       77.77       88.10      4.83 o 
  -6   8   5      170.49      179.56      8.63 o 
  -5   8   5       62.16       60.64      2.84 o 
  -4   8   5        6.50        6.69      2.18 o 
  -3   8   5      719.31      683.90      9.82 o 
  -2   8   5      171.70      167.30      3.23 o 
  -1   8   5       72.94       69.86      2.69 o 
   0   8   5      540.48      529.00      4.86 o 
   1   8   5      322.12      312.12      6.53 o 
   2   8   5        6.35        5.54      3.16 o 
   3   8   5      250.04      257.21      5.61 o 
   4   8   5      295.54      294.80      6.02 o 
   5   8   5        0.08        1.43      3.11 o 
   6   8   5       28.80       29.95      3.67 o 
   7   8   5       21.17       22.77      3.83 o 
   8   8   5        4.95       -0.24      3.54 o 
 -10   9   5       26.24       30.82      3.96 o 
  -9   9   5        2.00       12.20      5.36 o 
  -8   9   5      147.90      171.78      5.98 o 
  -7   9   5       36.71       42.22      4.29 o 
  -6   9   5       29.06       22.78      2.64 o 
  -5   9   5        6.04        4.05      3.27 o 
  -4   9   5      121.52      128.34      4.11 o 
  -3   9   5        4.04        5.09      3.63 o 
  -2   9   5      811.76      851.99      5.91 o 
  -1   9   5        1.76        4.02      2.15 o 
   0   9   5        9.13       13.41      2.37 o 
   1   9   5      158.58      162.05      4.79 o 
   2   9   5      395.20      382.60      6.30 o 
   3   9   5        4.19        4.85      3.29 o 
   4   9   5       63.12       52.36      3.99 o 
   5   9   5      209.17      206.77      5.46 o 
   6   9   5        3.93        5.64      3.36 o 
   7   9   5        1.58        4.10      3.38 o 
 -10  10   5        5.96       -1.55      3.57 o 
  -9  10   5       81.88       76.29      4.39 o 
  -8  10   5       56.35       55.68     13.68 o 
  -7  10   5        7.89       12.52      9.83 o 
  -6  10   5       70.13       69.88      3.21 o 
  -5  10   5       32.92       26.87      3.64 o 
  -4  10   5        3.67        5.06      2.21 o 
  -3  10   5       17.25       18.06      2.26 o 
  -2  10   5       25.04       26.58      2.89 o 
  -1  10   5        1.53        1.12      2.09 o 
   0  10   5      271.75      281.36      3.97 o 
   1  10   5        0.57        1.25      2.26 o 
   2  10   5       15.27       16.95      2.40 o 
   3  10   5       81.51       87.03      4.36 o 
   4  10   5      164.66      173.73      5.28 o 
   5  10   5       20.47        9.37      3.27 o 
   6  10   5       52.08       57.68      4.03 o 
   7  10   5       30.23       35.72      4.08 o 
  -9  11   5       18.09       18.07      3.80 o 
  -8  11   5        8.97        7.31      2.56 o 
  -7  11   5      234.97      242.12      6.64 o 
  -6  11   5       10.44       10.18      2.79 o 
  -5  11   5       30.70       28.65      3.83 o 
  -4  11   5       10.99       19.01      3.41 o 
  -3  11   5      213.93      213.75      3.66 o 
  -2  11   5        1.19        0.98      2.15 o 
  -1  11   5      228.89      241.26      3.81 o 
   0  11   5       23.86       24.00      2.32 o 
   1  11   5        7.43        5.94      2.28 o 
   2  11   5        9.32       12.70      3.80 o 
   3  11   5       15.49       22.79      3.77 o 
   4  11   5       90.51      101.11      4.77 o 
   5  11   5       37.87       43.53      3.68 o 
   6  11   5        5.34        3.76      3.35 o 
  -9  12   5       28.48       21.18      3.97 o 
  -8  12   5        0.67        3.37      2.45 o 
  -7  12   5        0.66        0.42      2.08 o 
  -6  12   5        4.05        7.79      3.97 o 
  -5  12   5        2.35        0.07      3.59 o 
  -4  12   5        0.71       -2.13      3.71 o 
  -3  12   5       31.26       19.83      2.46 o 
  -2  12   5       81.05       83.04      5.69 o 
  -1  12   5      121.34      119.64      7.13 o 
   0  12   5       19.47       19.63      3.35 o 
   1  12   5       33.34       25.52      4.49 o 
   2  12   5       11.40        6.27      7.02 o 
   3  12   5      117.94      131.02      5.03 o 
   4  12   5        1.95       -1.92      3.61 o 
   5  12   5       77.82       84.93      4.54 o 
  -8  13   5       10.57       24.80      4.50 o 
  -7  13   5       79.17       75.45      5.95 o 
  -6  13   5        0.18        6.49      3.87 o 
  -5  13   5       93.15       84.15      4.88 o 
  -4  13   5       40.00       33.34      4.08 o 
  -3  13   5      147.76      135.64      5.32 o 
  -2  13   5       13.11       12.90      3.58 o 
  -1  13   5      190.78      179.04      4.05 o 
   0  13   5      108.19      101.42     10.43 o 
   1  13   5        0.64        2.01      2.37 o 
   2  13   5       33.72       32.49      4.50 o 
   3  13   5       11.07        7.54      3.67 o 
   4  13   5        3.92       -3.63      3.65 o 
   5  13   5       20.94       24.58      4.22 o 
  -8  14   5       37.21       57.23      4.87 o 
  -7  14   5       58.51       51.51      5.02 o 
  -6  14   5      142.76      158.66      5.91 o 
  -5  14   5       53.03       46.16      4.80 o 
  -4  14   5       13.59        5.53      3.90 o 
  -3  14   5      340.90      323.34      7.16 o 
  -2  14   5      185.19      179.00      5.71 o 
  -1  14   5        0.23        2.39      3.42 o 
   0  14   5       18.83       22.13      2.55 o 
   1  14   5       60.45       66.23      3.08 o 
   2  14   5       21.70       25.28      2.70 o 
   3  14   5       55.42       60.45      6.65 o 
   4  14   5        7.59       13.11      3.95 o 
   5  14   5       15.21       12.87      4.22 o 
  -7  15   5       27.61       26.19      4.81 o 
  -6  15   5        1.77        5.15      4.14 o 
  -5  15   5       15.49       17.49      4.04 o 
  -4  15   5      104.58      115.46      5.67 o 
  -3  15   5       13.35        4.10      3.88 o 
  -2  15   5       33.59       32.39      4.06 o 
  -1  15   5       31.91       38.07      4.00 o 
   0  15   5        0.25        9.63      3.76 o 
   1  15   5        0.02        4.31      3.57 o 
   2  15   5       29.93       33.11      6.68 o 
   3  15   5        5.32        9.35      9.41 o 
   4  15   5       25.57       43.15      4.64 o 
  -6  16   5       10.21        7.24      4.41 o 
  -5  16   5        4.57        4.43      4.32 o 
  -4  16   5        0.46        3.52      4.27 o 
  -3  16   5        0.13       -3.86      3.86 o 
  -2  16   5       12.17        9.21      3.74 o 
  -1  16   5       32.03       35.60      4.09 o 
   0  16   5       22.50       38.44      4.20 o 
   1  16   5        0.26       11.03      3.84 o 
   2  16   5        8.73       16.41      3.74 o 
   3  16   5       39.55       52.31      3.14 o 
  -4  17   5        4.48       16.37      4.46 o 
  -3  17   5        0.46       -4.23      4.23 o 
  -2  17   5       26.50       24.23      4.22 o 
  -1  17   5        6.52        9.90      3.88 o 
   0  17   5        7.31       21.53      4.14 o 
   1  17   5       51.58       78.25      5.00 o 
   2  17   5       24.06       35.10      4.04 o 
 -11   0   6        3.98       -3.92      3.92 o 
 -10   0   6        3.18        1.38      3.85 o 
  -9   0   6       59.95       52.91      4.86 o 
  -8   0   6       43.12       45.57      4.53 o 
  -7   0   6      278.23      262.47      6.63 o 
  -6   0   6      109.34      117.14      4.86 o 
  -5   0   6       39.87       33.56      3.74 o 
  -4   0   6     1026.44      993.14     10.29 o 
  -3   0   6      793.57      813.79      9.06 o 
  -2   0   6       23.13       16.60      3.86 o 
  -1   0   6     1247.60     1275.08      9.07 o 
   0   0   6      250.60      235.20      3.47 o 
   1   0   6       12.34       10.31      1.85 o 
   2   0   6      163.05      162.98      4.50 o 
   3   0   6      665.56      668.18      7.71 o 
   4   0   6        5.51        6.24      2.20 o 
   5   0   6      283.63      280.16      4.11 o 
   6   0   6       17.57       15.43      2.40 o 
   7   0   6        4.61       15.29      2.48 o 
 -11   1   6        0.17       14.29      6.65 o 
 -10   1   6       26.48       43.02      3.65 o 
  -9   1   6       18.76       18.54      3.18 o 
  -8   1   6       77.97       76.55      7.55 o 
  -7   1   6        1.27       -1.41      2.52 o 
  -6   1   6      182.46      168.91      3.83 o 
  -5   1   6      129.30      132.23      4.69 o 
  -4   1   6       82.98       89.16      8.22 o 
  -3   1   6      150.01      147.84      2.74 o 
  -2   1   6      797.36      734.35      7.56 o 
  -1   1   6      222.88      221.91      2.89 o 
   0   1   6       93.64       92.42      1.89 o 
   1   1   6      230.67      231.23      3.57 o 
   2   1   6      439.11      423.84      4.41 o 
   3   1   6        7.20        7.28      1.68 o 
   4   1   6      196.05      201.89      3.98 o 
   5   1   6       56.79       62.59      1.91 o 
   6   1   6        0.30       -0.21      1.59 o 
   7   1   6       21.49       22.49      3.00 o 
 -11   2   6        5.62       -4.24      4.24 o 
 -10   2   6       26.54       16.86      3.08 o 
  -9   2   6       65.64       73.14     10.26 o 
  -8   2   6        4.07        4.98      2.55 o 
  -7   2   6       79.50       78.90      3.24 o 
  -6   2   6       23.84       28.33      3.49 o 
  -5   2   6        3.13       11.04      2.37 o 
  -4   2   6       10.64        7.91      3.94 o 
  -3   2   6      286.06      281.65      3.34 o 
  -2   2   6       17.09       10.59      1.60 o 
  -1   2   6        1.39        0.79      1.43 o 
   0   2   6      483.63      471.94      3.69 o 
   1   2   6      128.83      123.72      2.19 o 
   2   2   6       22.83       23.47      2.82 o 
   3   2   6        0.14        2.97      1.61 o 
   4   2   6      445.78      443.63      5.37 o 
   5   2   6       10.93       11.39      2.79 o 
   6   2   6       62.02       64.77      3.19 o 
   7   2   6       12.80       13.32      2.00 o 
 -11   3   6        6.24       22.99      4.83 o 
 -10   3   6       27.65       37.22      4.66 o 
  -9   3   6        3.22        1.61      3.87 o 
  -8   3   6       28.85       27.35      3.02 o 
  -7   3   6       18.72       20.02      5.25 o 
  -6   3   6       12.49       11.35      2.51 o 
  -5   3   6        8.86        9.27      2.43 o 
  -4   3   6       99.30      105.84      3.24 o 
  -3   3   6       97.65       99.59      3.02 o 
  -2   3   6       28.36       25.01      1.93 o 
  -1   3   6      192.88      183.99      2.67 o 
   0   3   6       14.40        8.59      2.20 o 
   1   3   6        0.78        1.53      1.40 o 
   2   3   6        1.99       -0.23      1.48 o 
   3   3   6       50.60       46.93      1.93 o 
   4   3   6       31.17       28.84      4.74 o 
   5   3   6        8.73        6.61      5.04 o 
   6   3   6       10.15       10.69      2.43 o 
   7   3   6       40.11       38.37      4.14 o 
 -11   4   6       24.65       10.56      4.05 o 
 -10   4   6        5.99       -2.11      4.03 o 
  -9   4   6       13.92       12.70      4.18 o 
  -8   4   6       19.74       20.53      2.81 o 
  -7   4   6        9.94       16.34      4.11 o 
  -6   4   6       49.87       47.66      2.85 o 
  -5   4   6        5.23        1.94      2.34 o 
  -4   4   6        0.24        3.58      3.62 o 
  -3   4   6      153.50      145.23      2.20 o 
  -2   4   6       14.82       14.11      1.64 o 
  -1   4   6      436.82      411.54      8.38 o 
   0   4   6       49.49       47.30      4.62 o 
   1   4   6       10.34        9.21      2.03 o 
   2   4   6       48.06       39.28      1.91 o 
   3   4   6      361.83      357.93      5.23 o 
   4   4   6       58.60       56.11      2.70 o 
   5   4   6        9.75       13.66      2.40 o 
   6   4   6      216.98      214.96      8.45 o 
   7   4   6       51.00       41.87      2.26 o 
 -10   5   6       54.50       57.62      4.83 o 
  -9   5   6       29.76       28.43      4.62 o 
  -8   5   6        2.32        2.25      3.77 o 
  -7   5   6        0.44        0.17      2.44 o 
  -6   5   6        8.32        6.09      4.10 o 
  -5   5   6       57.67       47.44      2.68 o 
  -4   5   6      128.60      115.95      2.62 o 
  -3   5   6      113.69       91.07      2.03 o 
  -2   5   6      533.35      498.33      3.85 o 
  -1   5   6        1.95       -0.22      2.00 o 
   0   5   6      469.75      456.91      4.55 o 
   1   5   6      626.74      612.29      5.08 o 
   2   5   6      313.93      317.78      3.76 o 
   3   5   6        1.77        5.69      2.15 o 
   4   5   6      573.40      568.00      8.05 o 
   5   5   6      171.45      174.92      3.61 o 
   6   5   6       34.22       33.18      4.22 o 
   7   5   6       14.42       10.48      3.94 o 
 -10   6   6       78.67       99.80      5.90 o 
  -9   6   6      100.21      119.89      5.92 o 
  -8   6   6        2.31        9.78      4.12 o 
  -7   6   6      203.76      205.18      6.43 o 
  -6   6   6       73.18       84.91      3.32 o 
  -5   6   6       17.18       22.55      2.77 o 
  -4   6   6      272.98      266.48      4.14 o 
  -3   6   6      490.12      509.81      3.97 o 
  -2   6   6      175.74      180.42      4.77 o 
  -1   6   6      452.94      437.43      4.50 o 
   0   6   6      171.77      172.95      3.19 o 
   1   6   6       12.23        7.31      3.37 o 
   2   6   6      388.96      402.31      4.21 o 
   3   6   6      538.95      526.37      4.97 o 
   4   6   6        1.27        4.22      2.28 o 
   5   6   6      111.77      111.44      4.81 o 
   6   6   6       88.02       88.29      4.73 o 
   7   6   6       19.33       17.51      4.12 o 
 -10   7   6       17.92        7.06      4.45 o 
  -9   7   6        7.57        9.62      4.07 o 
  -8   7   6      284.85      324.25      7.67 o 
  -7   7   6      199.55      188.63      6.26 o 
  -6   7   6       16.90       11.94      3.68 o 
  -5   7   6      168.82      188.96      4.09 o 
  -4   7   6      300.26      295.94      2.99 o 
  -3   7   6      186.21      178.65      2.77 o 
  -2   7   6      262.59      253.09      3.13 o 
  -1   7   6      123.96      122.15      3.05 o 
   0   7   6        0.75       -0.88      2.12 o 
   1   7   6        0.25       -2.72      3.26 o 
   2   7   6       45.97       48.80      3.93 o 
   3   7   6        3.47        8.72      3.68 o 
   4   7   6      174.63      177.25      5.42 o 
   5   7   6        2.41        3.28      3.76 o 
   6   7   6        4.47       -0.01      3.87 o 
 -10   8   6       23.47       53.78      4.95 o 
  -9   8   6       35.88       53.14      4.84 o 
  -8   8   6       53.03       74.47      5.07 o 
  -7   8   6      125.31      133.25      5.81 o 
  -6   8   6      116.37      116.16      5.41 o 
  -5   8   6       46.40       49.33      4.40 o 
  -4   8   6      164.07      179.94      3.46 o 
  -3   8   6      116.58      136.70      8.08 o 
  -2   8   6      319.41      301.17      4.10 o 
  -1   8   6       24.53       18.72      2.29 o 
   0   8   6       57.94       53.32      3.22 o 
   1   8   6        1.34       -0.91      3.24 o 
   2   8   6      103.94       97.21      4.58 o 
   3   8   6        6.74        8.76      3.73 o 
   4   8   6        5.74        7.37      3.72 o 
   5   8   6       28.73       30.72      4.26 o 
   6   8   6        0.59       -2.72      3.85 o 
  -9   9   6       19.62       22.98      4.41 o 
  -8   9   6        1.73        8.48      4.00 o 
  -7   9   6        0.04       -1.52      4.00 o 
  -6   9   6        5.90        5.66      4.16 o 
  -5   9   6        3.29        4.89      2.49 o 
  -4   9   6        9.92        9.24      2.31 o 
  -3   9   6       50.01       50.34      2.59 o 
  -2   9   6        5.30        2.27      2.31 o 
  -1   9   6      131.23      122.08      3.17 o 
   0   9   6        0.07       -2.17      2.17 o 
   1   9   6       57.74       54.51      3.96 o 
   2   9   6        9.98        5.58      3.72 o 
   3   9   6       42.64       48.26      4.17 o 
   4   9   6       10.99        6.40      3.74 o 
   5   9   6       56.36       69.17      4.91 o 
   6   9   6        1.59       -4.12      4.12 o 
  -9  10   6        2.23       -4.16      4.16 o 
  -8  10   6        5.60       -4.09      4.09 o 
  -7  10   6       50.73       45.77      5.00 o 
  -6  10   6       34.55       25.53      4.62 o 
  -5  10   6        4.01        5.40      3.28 o 
  -4  10   6       23.23       20.83      3.55 o 
  -3  10   6      207.65      203.46      5.22 o 
  -2  10   6      138.26      134.31      3.31 o 
  -1  10   6       11.43       11.28      2.79 o 
   0  10   6       56.88       50.14      2.75 o 
   1  10   6       39.85       40.15      2.94 o 
   2  10   6       63.31       51.94      4.27 o 
   3  10   6        3.21        7.52      3.85 o 
   4  10   6       40.61       42.40      4.30 o 
   5  10   6        1.04        8.36      4.07 o 
  -8  11   6      139.62      130.20      6.17 o 
  -7  11   6        0.02       -2.56      4.10 o 
  -6  11   6       47.32       53.37      4.50 o 
  -5  11   6       15.06       10.21      3.67 o 
  -4  11   6      320.13      306.54      4.60 o 
  -3  11   6       41.51       41.25      9.11 o 
  -2  11   6       51.56       56.60      2.89 o 
  -1  11   6       38.81       37.48      3.21 o 
   0  11   6       45.36       39.94      2.75 o 
   1  11   6        0.14       -2.50      2.50 o 
   2  11   6       44.15       49.72      4.19 o 
   3  11   6        2.12        5.85      3.86 o 
   5  11   6        0.24        4.35      4.09 o 
  -8  12   6        9.78       14.70      3.21 o 
  -7  12   6       94.07      115.76      6.09 o 
  -6  12   6       72.91       84.90      7.30 o 
  -5  12   6       18.81        8.95      3.86 o 
  -4  12   6      148.95      167.48     12.26 o 
  -3  12   6      373.33      361.06     14.24 o 
  -2  12   6       27.00       33.41      2.92 o 
  -1  12   6       20.57       25.43      2.73 o 
   0  12   6      194.45      182.25      8.63 o 
   1  12   6       37.99       31.18      4.24 o 
   2  12   6       71.94       78.94      4.67 o 
   3  12   6       38.58       43.70      4.46 o 
   4  12   6       23.03       23.08      4.10 o 
  -7  13   6       11.83        6.41      4.27 o 
  -6  13   6       35.37       44.91      6.08 o 
  -5  13   6      114.58      109.29      5.32 o 
  -4  13   6       63.92       60.80      4.67 o 
  -3  13   6       18.04       30.87      4.06 o 
  -2  13   6      227.63      245.72      4.33 o 
  -1  13   6      161.19      161.90      3.84 o 
   0  13   6       53.06       56.93      6.86 o 
   1  13   6      102.08      110.17     13.87 o 
   2  13   6      112.54      134.63      5.51 o 
   3  13   6        0.23       -0.96      4.00 o 
   4  13   6       65.66       74.48      5.34 o 
  -6  14   6        0.01        6.17      4.19 o 
  -5  14   6        2.31       -4.19      4.19 o 
  -4  14   6       17.95       30.07      3.92 o 
  -3  14   6       67.11       86.58      5.13 o 
  -2  14   6        3.79        1.99      4.01 o 
  -1  14   6       50.79       58.90      7.85 o 
   0  14   6       21.05       28.76      7.37 o 
   1  14   6        3.66        6.54      6.90 o 
   2  14   6        3.94        9.26      2.77 o 
   3  14   6       16.94        8.76      4.12 o 
  -5  15   6        0.06       -4.12      4.12 o 
  -4  15   6        0.68        1.81      3.77 o 
  -3  15   6        0.62        4.51      4.00 o 
  -2  15   6        1.26       -2.58      3.69 o 
  -1  15   6        2.60       -3.59      3.59 o 
   0  15   6        0.03        4.23      3.61 o 
   1  15   6       32.69       36.22      3.01 o 
   2  15   6        0.34        2.85      3.05 o 
  -3  16   6        0.02        8.32      4.37 o 
  -2  16   6       10.83        0.73      3.72 o 
  -1  16   6       13.41        5.29      3.90 o 
   0  16   6       13.70       23.73      4.36 o 
 -10   1   7       36.76       43.01      3.67 o 
  -9   1   7      125.81      160.30      4.61 o 
  -8   1   7       54.02       64.40      3.37 o 
  -7   1   7       19.62        8.15      2.71 o 
  -6   1   7       15.10       16.67      6.10 o 
  -5   1   7       78.72       88.95      6.24 o 
  -4   1   7       35.21       27.85      2.63 o 
  -3   1   7      149.26      131.12      5.64 o 
  -2   1   7      186.00      181.89      3.13 o 
  -1   1   7        5.85        5.57      2.33 o 
   0   1   7      286.33      272.62      4.19 o 
   1   1   7      193.68      181.42      3.53 o 
   2   1   7       16.22       14.13      1.78 o 
   3   1   7        0.16        0.32      2.56 o 
   4   1   7      106.41      108.93      2.58 o 
   5   1   7      126.11      124.98      5.14 o 
   6   1   7        3.58        2.29      2.45 o 
 -10   2   7      119.47      134.25      6.83 o 
  -9   2   7        9.78        5.26      2.94 o 
  -8   2   7       22.91       26.30      3.61 o 
  -7   2   7       71.75       88.96      7.38 o 
  -6   2   7       10.86       14.62      6.67 o 
  -5   2   7       75.60       68.96      3.17 o 
  -4   2   7      129.24      123.40      3.52 o 
  -3   2   7       52.62       57.12      2.54 o 
  -2   2   7      205.74      181.14      3.91 o 
  -1   2   7      501.82      459.29     11.40 o 
   0   2   7       47.14       46.39      2.08 o 
   1   2   7       13.50       15.74      3.02 o 
   2   2   7      335.74      333.21      3.39 o 
   3   2   7      291.75      295.17      3.39 o 
   4   2   7       10.17       12.42      1.96 o 
   5   2   7       38.29       38.59      2.17 o 
   6   2   7       66.12       72.45      4.40 o 
 -10   3   7        2.54        5.81      3.26 o 
  -9   3   7       33.00       40.13      5.73 o 
  -8   3   7       36.72       38.21      8.58 o 
  -7   3   7        1.50        0.17      7.16 o 
  -6   3   7       17.83       25.83      8.94 o 
  -5   3   7      134.66      146.60     14.14 o 
  -4   3   7        3.77        5.60      4.35 o 
  -3   3   7      148.99      135.42      6.26 o 
  -2   3   7      131.89      139.48      5.02 o 
  -1   3   7       16.48       13.86      1.89 o 
   0   3   7       37.81       37.25      2.48 o 
   1   3   7      169.37      166.15      4.32 o 
   2   3   7       37.42       35.44      3.00 o 
   3   3   7      286.11      281.22      4.12 o 
   4   3   7      162.42      159.18      3.55 o 
   5   3   7        1.36        2.06      2.78 o 
   6   3   7       17.72       19.44      2.28 o 
  -9   4   7       25.20       14.56      3.02 o 
  -8   4   7       24.94       37.56     12.57 o 
  -7   4   7      105.70      104.88      6.18 o 
  -6   4   7       10.63       16.37      2.61 o 
  -5   4   7        1.90       -2.71      2.71 o 
  -4   4   7       73.92       79.05      3.15 o 
  -3   4   7      215.66      193.26      3.21 o 
  -2   4   7       12.76       11.48      1.90 o 
  -1   4   7       59.78       69.69      2.78 o 
   0   4   7        0.17        1.51      2.20 o 
   1   4   7        0.00       -0.05      4.23 o 
   2   4   7      103.81       96.02      4.70 o 
   3   4   7       21.26       31.13      2.81 o 
   4   4   7       98.33       85.61     10.23 o 
   5   4   7       89.87      106.85      4.66 o 
  -9   5   7       35.13       33.58      4.81 o 
  -8   5   7      123.47      116.46      7.08 o 
  -7   5   7       36.32       37.67      4.56 o 
  -6   5   7       52.78       51.83      3.48 o 
  -5   5   7       15.72       13.95      2.48 o 
  -4   5   7       91.91       84.69      3.74 o 
  -3   5   7      128.87      127.37      2.77 o 
  -2   5   7       33.59       41.69      3.25 o 
  -1   5   7        2.81        1.13      3.38 o 
   0   5   7       27.58       29.27      2.50 o 
   1   5   7        0.32       -0.52      3.43 o 
   2   5   7        7.03        8.48      3.62 o 
   3   5   7        2.76        6.38      3.78 o 
   4   5   7       34.74       26.91      2.50 o 
   5   5   7       13.27        8.24      3.95 o 
  -9   6   7        0.09       24.54      4.68 o 
  -8   6   7       24.15       31.45      4.47 o 
  -7   6   7        2.00        8.55      4.43 o 
  -6   6   7        0.68       -2.60      2.60 o 
  -5   6   7        2.03        3.60      7.31 o 
  -4   6   7       30.90       26.03      2.15 o 
  -3   6   7        0.00        2.40      1.83 o 
  -2   6   7        3.15        5.21      3.54 o 
  -1   6   7        0.09       -0.87      3.34 o 
   0   6   7        5.42        2.97      3.55 o 
   1   6   7        9.44        4.15      3.43 o 
   2   6   7        2.56        0.54      3.66 o 
   3   6   7        6.28       10.05      3.66 o 
   4   6   7        2.85        5.45      3.92 o 
   5   6   7       12.44       13.48      4.30 o 
  -9   7   7        5.98        5.23      4.58 o 
  -8   7   7       47.21       45.55      4.90 o 
  -7   7   7        0.16        3.42      3.99 o 
  -6   7   7       22.64       22.24      4.20 o 
  -5   7   7        2.97        0.74      2.45 o 
  -4   7   7        2.12        4.13      2.52 o 
  -3   7   7        1.33        8.42      3.10 o 
  -2   7   7       71.83       65.44      2.77 o 
  -1   7   7       82.58       84.47      4.52 o 
   0   7   7       75.04       66.21      4.24 o 
   1   7   7        0.29        0.55      3.62 o 
   2   7   7        0.33        3.89      3.74 o 
   3   7   7       84.78       86.45      4.87 o 
   4   7   7       41.22       37.58      4.24 o 
   5   7   7        0.28        5.81      4.34 o 
  -8   8   7       10.67       25.74      4.90 o 
  -7   8   7       39.18       30.07      4.39 o 
  -6   8   7        1.06       -0.40      3.68 o 
  -5   8   7        0.33       -2.45      3.62 o 
  -4   8   7       73.15       77.04      3.24 o 
  -3   8   7        3.37        4.84      7.02 o 
  -2   8   7      148.47      129.72      3.30 o 
  -1   8   7       41.81       34.19      2.64 o 
   0   8   7        9.75        2.31      3.63 o 
   1   8   7       26.27       22.28      3.90 o 
   2   8   7      154.98      167.27      5.67 o 
   3   8   7       14.81       18.18      4.14 o 
   4   8   7       10.35        5.17      4.17 o 
  -8   9   7       60.11       73.46      5.63 o 
  -7   9   7        2.68        2.95      4.50 o 
  -6   9   7        3.90        5.85      4.33 o 
  -5   9   7       92.68      100.53      5.51 o 
  -4   9   7       36.09       40.48      3.04 o 
  -3   9   7      215.62      212.30     10.51 o 
  -2   9   7       11.81       11.37      5.67 o 
  -1   9   7       47.87       49.84      6.73 o 
   0   9   7       37.91       37.32      4.06 o 
   1   9   7      235.92      231.07      6.09 o 
   2   9   7       23.71       24.72      4.43 o 
   3   9   7        9.27       13.78      4.17 o 
   4   9   7       84.93       85.90      5.42 o 
  -7  10   7      102.45      122.75      6.22 o 
  -6  10   7       22.67       33.72      4.69 o 
  -5  10   7        3.41       18.19      4.45 o 
  -4  10   7       61.85       78.67      3.20 o 
  -3  10   7      248.71      247.19      4.30 o 
  -2  10   7        2.89        0.26      3.35 o 
  -1  10   7      167.82      160.52      3.76 o 
   0  10   7       46.81       41.97      4.14 o 
   1  10   7       25.63       23.28      3.87 o 
   2  10   7       52.23       58.90      4.76 o 
   3  10   7      105.13      121.04      5.51 o 
  -7  11   7       65.83       69.94      5.69 o 
  -6  11   7       88.60       98.69      6.26 o 
  -5  11   7        8.72       10.95      4.51 o 
  -4  11   7        6.34       14.07      2.75 o 
  -3  11   7       69.83       83.61      4.51 o 
  -2  11   7      133.52      134.01      3.72 o 
  -1  11   7       20.45       16.28      2.77 o 
   0  11   7       15.52       16.32      3.51 o 
   1  11   7        0.67       -2.99      3.85 o 
   2  11   7        5.29        5.29      4.20 o 
   3  11   7       24.89       42.23      4.90 o 
  -6  12   7       18.32       12.34      4.91 o 
  -5  12   7       51.04       45.04      5.30 o 
  -4  12   7        0.97        7.20      3.27 o 
  -3  12   7        1.57        1.06      6.73 o 
  -2  12   7       67.32       59.70      3.16 o 
  -1  12   7        1.76        3.26      7.54 o 
   0  12   7       29.57       26.02      9.79 o 
   1  12   7        1.20        0.21      4.03 o 
   2  12   7       15.82       14.91      4.29 o 
  -5  13   7        7.74       27.60      4.50 o 
  -4  13   7       30.95       22.57      4.31 o 
  -3  13   7        8.45        6.85      2.69 o 
  -2  13   7       14.37       14.02      8.98 o 
  -1  13   7       10.27        9.55      5.42 o 
   0  13   7        2.73        0.05      3.49 o 
   1  13   7        0.01       -4.07      4.07 o 
  -2  14   7        6.73       21.96     17.98 o 
  -1  14   7       14.20       13.17      4.76 o 
  -8   0   8      197.80      204.26      7.21 o 
  -7   0   8       33.32       53.31      5.04 o 
  -6   0   8        9.37        3.11      3.93 o 
  -5   0   8      315.87      365.41      7.92 o 
  -4   0   8      158.38      194.95      6.02 o 
  -3   0   8        1.48       -0.19      3.28 o 
  -2   0   8      121.29      131.78      3.59 o 
  -1   0   8       37.08       44.31      3.97 o 
   0   0   8       13.18       24.68      3.67 o 
   1   0   8       12.42       17.25      3.73 o 
   2   0   8      112.39       95.19      4.56 o 
   3   0   8        0.98       -1.34      2.11 o 
   4   0   8       83.65       88.47      5.58 o 
  -8   1   8        0.64        4.96      3.02 o 
  -7   1   8       88.78       81.67      3.64 o 
  -6   1   8      129.69      161.47      4.33 o 
  -5   1   8      107.24      109.09      7.22 o 
  -4   1   8       37.40       50.70      5.25 o 
  -3   1   8      216.47      198.43      4.73 o 
  -2   1   8      163.74      189.65      2.80 o 
  -1   1   8       26.26       19.02      2.06 o 
   0   1   8       50.41       48.75      2.82 o 
   1   1   8       86.02       77.39      3.16 o 
   2   1   8        0.21        2.12      4.43 o 
   3   1   8      101.53      117.24      3.47 o 
   4   1   8       12.59        4.21      2.21 o 
  -8   2   8       41.77       34.33      3.42 o 
  -7   2   8       15.16       33.60      3.36 o 
  -6   2   8       27.85       24.05      2.79 o 
  -5   2   8       16.66       27.14      7.52 o 
  -4   2   8      191.56      175.94      9.25 o 
  -3   2   8        8.93       18.99      5.02 o 
  -2   2   8       39.57       45.51      3.58 o 
  -1   2   8      208.73      182.69      7.56 o 
   0   2   8       11.93       11.17      2.45 o 
   1   2   8       13.67       12.91      2.48 o 
   2   2   8       11.01       12.69      3.32 o 
   3   2   8       93.90       94.95      4.79 o 
   4   2   8       15.14       10.65      2.40 o 
  -8   3   8        0.15       -4.49      4.49 o 
  -7   3   8        3.64        0.72      3.87 o 
  -6   3   8       21.23       35.56      3.08 o 
  -5   3   8        0.05       -0.78      4.72 o 
  -4   3   8        6.62        8.67      2.60 o 
  -3   3   8        2.77        5.47      2.00 o 
  -2   3   8        1.87       -0.20      6.18 o 
  -1   3   8        0.73        4.73      1.91 o 
   0   3   8        0.03        2.15      2.40 o 
   1   3   8        0.15       -0.55      2.42 o 
   2   3   8        0.04       -3.40      3.60 o 
   3   3   8       18.58       19.65      4.03 o 
  -8   4   8       46.03       68.11      8.86 o 
  -7   4   8       70.29       79.91     13.42 o 
  -6   4   8       32.09       32.24      6.06 o 
  -5   4   8       13.52       12.03      5.60 o 
  -4   4   8       83.96      102.94      9.96 o 
  -3   4   8      113.05       95.10      4.89 o 
  -2   4   8      132.28      126.17      3.57 o 
  -1   4   8       64.93       58.16      2.90 o 
   0   4   8        3.30        3.77      1.85 o 
   1   4   8        5.95        6.43      3.68 o 
   2   4   8      117.78      115.49      5.18 o 
   3   4   8        9.79        3.09      3.99 o 
  -8   5   8       55.15       49.10      7.41 o 
  -7   5   8        0.01        7.74      5.18 o 
  -6   5   8       24.78       35.95     17.80 o 
  -5   5   8       32.52       38.59     15.12 o 
  -4   5   8        4.76        2.42      5.16 o 
  -3   5   8      113.40      113.09      3.68 o 
  -2   5   8        0.28       -3.48      3.75 o 
  -1   5   8       10.96        8.75      3.19 o 
   0   5   8       34.47       29.88      3.95 o 
   1   5   8       52.07       54.22      4.34 o 
   2   5   8       10.54       20.94      4.27 o 
   3   5   8       66.72       59.77      4.82 o 
  -7   6   8       14.63       16.86      8.43 o 
  -6   6   8        4.04        4.54      4.20 o 
  -5   6   8        3.68        7.37      2.61 o 
  -4   6   8       22.26       16.08      2.33 o 
  -3   6   8       32.93       31.76      6.43 o 
  -2   6   8        8.38        9.32      7.87 o 
  -1   6   8        0.32       -3.67      3.67 o 
   0   6   8        1.59       -1.98      3.46 o 
   1   6   8       43.19       40.73      4.35 o 
   2   6   8       34.28       36.11      4.27 o 
   3   6   8       15.27       12.86      4.15 o 
  -7   7   8       32.64       61.25      5.35 o 
  -6   7   8       24.86       29.74      8.68 o 
  -5   7   8        1.91       13.94     14.37 o 
  -4   7   8       14.14       22.66      6.65 o 
  -3   7   8      157.55      158.83      4.34 o 
  -2   7   8        0.90       -1.62      3.69 o 
  -1   7   8       51.64       61.16      4.66 o 
   0   7   8       11.86        4.44      4.01 o 
   1   7   8       11.20        8.83      3.84 o 
   2   7   8       32.63       45.74      4.76 o 
  -6   8   8       12.39       16.23      4.13 o 
  -4   8   8      110.06      102.32     32.59 o 
  -3   8   8        0.09        0.84      2.53 o 
  -2   8   8      147.76      153.29      5.59 o 
  -1   8   8       14.39       19.96      3.98 o 
   0   8   8        9.39        4.78      3.85 o 
   1   8   8       33.73       36.35      4.69 o 
   2   8   8      100.46      117.65      5.73 o 
  -5   9   8       25.61       39.05      4.60 o 
  -4   9   8        6.58       10.82      2.89 o 
  -3   9   8       19.86       18.99      9.16 o 
  -2   9   8       24.48       25.08      4.18 o 
  -1   9   8       18.52       22.40      4.05 o 
   0   9   8       10.40        6.64      3.97 o 
   1   9   8       12.11        8.43      4.36 o 
  -4  10   8      117.95      137.94      6.72 o 
  -3  10   8       23.77       35.00      4.26 o 
  -2  10   8        6.19        9.76      2.53 o 
  -1  10   8       21.44       29.01      4.45 o 
   0  10   8        0.02        0.66      4.05 o 
  -5   1   9        2.24       -3.50      3.50 o 
  -4   1   9       11.98       29.00     10.05 o 
  -3   1   9       72.49       69.40      8.50 o 
  -2   1   9        5.46       16.19      2.52 o 
  -1   1   9       13.41       16.55      4.63 o 
   0   1   9       15.81       15.99      4.57 o 
  -5   2   9      119.16      131.26      6.05 o 
  -4   2   9       51.86       51.24      5.66 o 
  -3   2   9        8.48       34.79      3.81 o 
  -2   2   9      103.39      100.60      5.39 o 
  -1   2   9       31.21       38.28      2.97 o 
   0   2   9        7.59        2.72      5.58 o 
  -5   3   9        0.70        9.14      7.99 o 
  -4   3   9      119.30      130.08     14.18 o 
  -3   3   9      132.84      131.89      3.88 o 
  -2   3   9        6.10        5.04      3.82 o 
  -1   3   9       16.34       16.48      3.97 o 
   0   3   9       52.24       57.04      3.25 o 
  -4   4   9      132.86      148.59      6.01 o 
  -3   4   9       17.18        8.88      8.06 o 
  -2   4   9       93.00      103.03      3.54 o 
  -1   4   9        8.99        0.16      5.76 o 
  -4   5   9       26.05        9.11      3.89 o 
  -3   5   9       11.84       21.37      2.97 o 
  -2   5   9        8.96       18.16      4.13 o 
  -1   5   9       19.75       18.95      2.69 o 
                                                 
